# Supplementary material for: New Zinc(II) Coordination Compound with 1,10-Phenanthroline and Maleate: Comprehensive Structural Analysis, Periodic-DFT Calculations, and Evaluation of Biological Potential
Source: ACS Omega. 2026 Jan 22;11(4):5865–82. doi: 10.1021/acsomega.5c09973 (PMC12878713; doi:10.1021/acsomega.5c09973)
Supplement: Supplementary file 2 [file ao5c09973_si_002.cif]

####################################################################### 
# 
# This file contains crystal structure data downloaded from the 
# Cambridge Structural Database (CSD) hosted by the Cambridge 
# Crystallographic Data Centre (CCDC).
# 
# Full information about CCDC data access policies and citation 
# guidelines are available at http://www.ccdc.cam.ac.uk/access/V1 
# 
# Audit and citation data items may have been added by the CCDC. 
# Please retain this information to preserve the provenance of 
# this file and to allow appropriate attribution of the data. 
# 
#######################################################################

data_jzn1
_database_code_depnum_ccdc_archive 'CCDC 2490001'
loop_
_audit_author_name
_audit_author_address
'Alejandro Pedro Ayala'
;Universidade Federal do Ceara
Brazil
;
_audit_update_record             
;
2025-09-20 deposited with the CCDC.	2025-09-20 downloaded from the CCDC.
;
_audit_creation_date             2025-02-22
_audit_creation_method           
;
Olex2 1.5
(compiled 2024.02.16 svn.r378c4104 for OlexSys, GUI svn.r6928)
;
_shelx_SHELXL_version_number     2019/3
_audit_contact_author_address    ?
_audit_contact_author_email      ?
_audit_contact_author_phone      ?
_publ_contact_author_id_orcid    ?
_publ_section_references         
;
Dolomanov, O.V., Bourhis, L.J., Gildea, R.J, Howard, J.A.K. & Puschmann, H.
 (2009), J. Appl. Cryst. 42, 339-341.

Sheldrick, G.M. (2008). Acta Cryst. A64, 112-122.

Sheldrick, G.M. (2015). Acta Cryst. A71, 3-8.
;
_chemical_name_common            ?
_chemical_name_systematic        ?
_chemical_formula_moiety         'C16 H14 N2 O6 Zn, H2 O'
_chemical_formula_sum            'C16 H14 N2 O6 Zn'
_chemical_formula_weight         395.66
_chemical_melting_point          ?
loop_
_atom_type_symbol
_atom_type_description
_atom_type_scat_dispersion_real
_atom_type_scat_dispersion_imag
_atom_type_scat_source
C C 0.0033 0.0016 'International Tables Vol C Tables 4.2.6.8 and 6.1.1.4'
H H 0.0000 0.0000 'International Tables Vol C Tables 4.2.6.8 and 6.1.1.4'
N N 0.0061 0.0033 'International Tables Vol C Tables 4.2.6.8 and 6.1.1.4'
O O 0.0106 0.0060 'International Tables Vol C Tables 4.2.6.8 and 6.1.1.4'
Zn Zn 0.2839 1.4301 'International Tables Vol C Tables 4.2.6.8 and 6.1.1.4'

_shelx_space_group_comment       
;
The symmetry employed for this shelxl refinement is uniquely defined
by the following loop, which should always be used as a source of
symmetry information in preference to the above space-group names.
They are only intended as comments.
;
_space_group_crystal_system      triclinic
_space_group_IT_number           2
_space_group_name_H-M_alt        'P -1'
_space_group_name_Hall           '-P 1'
loop_
_space_group_symop_operation_xyz
'x, y, z'
'-x, -y, -z'

_cell_length_a                   8.6886(2)
_cell_length_b                   9.3334(3)
_cell_length_c                   10.5256(3)
_cell_angle_alpha                78.9980(10)
_cell_angle_beta                 86.6300(10)
_cell_angle_gamma                72.3020(10)
_cell_volume                     798.22(4)
_cell_formula_units_Z            2
_cell_measurement_reflns_used    9842
_cell_measurement_temperature    301.00
_cell_measurement_theta_max      33.083
_cell_measurement_theta_min      2.329
_shelx_estimated_absorpt_T_max   0.670
_shelx_estimated_absorpt_T_min   0.586
_exptl_absorpt_coefficient_mu    1.575
_exptl_absorpt_correction_T_max  0.7465
_exptl_absorpt_correction_T_min  0.6412
_exptl_absorpt_correction_type   multi-scan
_exptl_absorpt_process_details   
;
SADABS-2016/2 (Bruker,2016/2) was used for absorption correction.
wR2(int) was 0.0861 before and 0.0563 after correction.
The Ratio of minimum to maximum transmission is 0.8589.
The \l/2 correction factor is Not present.
;
_exptl_absorpt_special_details   ?
_exptl_crystal_colour            'clear light colourless'
_exptl_crystal_colour_lustre     clear
_exptl_crystal_colour_modifier   light
_exptl_crystal_colour_primary    colourless
_exptl_crystal_density_diffrn    1.646
_exptl_crystal_density_meas      ?
_exptl_crystal_density_method    ?
_exptl_crystal_description       block
_exptl_crystal_F_000             404
_exptl_crystal_size_max          0.38
_exptl_crystal_size_mid          0.317
_exptl_crystal_size_min          0.276
_exptl_transmission_factor_max   ?
_exptl_transmission_factor_min   ?
_diffrn_reflns_av_R_equivalents  0.0371
_diffrn_reflns_av_unetI/netI     0.0257
_diffrn_reflns_Laue_measured_fraction_full 0.997
_diffrn_reflns_Laue_measured_fraction_max 0.996
_diffrn_reflns_limit_h_max       13
_diffrn_reflns_limit_h_min       -13
_diffrn_reflns_limit_k_max       14
_diffrn_reflns_limit_k_min       -14
_diffrn_reflns_limit_l_max       16
_diffrn_reflns_limit_l_min       -16
_diffrn_reflns_number            46759
_diffrn_reflns_point_group_measured_fraction_full 0.997
_diffrn_reflns_point_group_measured_fraction_max 0.996
_diffrn_reflns_theta_full        25.242
_diffrn_reflns_theta_max         33.247
_diffrn_reflns_theta_min         2.329
_diffrn_ambient_temperature      301.00
_diffrn_detector                 HPAD
_diffrn_detector_area_resol_mean 7.39
_diffrn_detector_type            'Bruker PHOTON II CPAD Area Detector'
_diffrn_measured_fraction_theta_full 0.997
_diffrn_measured_fraction_theta_max 0.996
_diffrn_measurement_device       '\k-geometry diffractometer'
_diffrn_measurement_device_type  'Bruker D8 Venture'
_diffrn_measurement_method       '\w and \f scans'
_diffrn_measurement_specimen_support 'MiTeGen micromount'
_diffrn_radiation_monochromator  'multilayer mirrors'
_diffrn_radiation_type           MoK\a
_diffrn_radiation_wavelength     0.71073
_diffrn_source                   'microfocus sealed X-ray tube'
_diffrn_source_current           1.4
_diffrn_source_power             0.07
_diffrn_source_type              'Incoatec I\ms HB'
_diffrn_source_voltage           50.0
_reflns_Friedel_coverage         0.000
_reflns_Friedel_fraction_full    .
_reflns_Friedel_fraction_max     .
_reflns_number_gt                5267
_reflns_number_total             6135
_reflns_special_details          
;
 Reflections were merged by SHELXL according to the crystal
 class for the calculation of statistics and refinement.
 
 _reflns_Friedel_fraction is defined as the number of unique
 Friedel pairs measured divided by the number that would be
 possible theoretically, ignoring centric projections and
 systematic absences.
;
_reflns_threshold_expression     'I > 2\s(I)'
_computing_cell_refinement       'SAINT V8.41 (?, 2016)'
_computing_data_collection       ?
_computing_data_reduction        'SAINT V8.41 (?, 2016)'
_computing_molecular_graphics    'Olex2 1.5 (Dolomanov et al., 2009)'
_computing_publication_material  'Olex2 1.5 (Dolomanov et al., 2009)'
_computing_structure_refinement  'XL  (Sheldrick, 2008)'
_computing_structure_solution    'SHELXT 2018/2 (Sheldrick, 2018)'
_refine_diff_density_max         0.406
_refine_diff_density_min         -0.500
_refine_diff_density_rms         0.056
_refine_ls_extinction_coef       .
_refine_ls_extinction_method     none
_refine_ls_goodness_of_fit_ref   1.053
_refine_ls_hydrogen_treatment    constr
_refine_ls_matrix_type           full
_refine_ls_number_parameters     230
_refine_ls_number_reflns         6135
_refine_ls_number_restraints     0
_refine_ls_R_factor_all          0.0364
_refine_ls_R_factor_gt           0.0270
_refine_ls_restrained_S_all      1.053
_refine_ls_shift/su_max          0.001
_refine_ls_shift/su_mean         0.000
_refine_ls_structure_factor_coef Fsqd
_refine_ls_weighting_details     
'w=1/[\s^2^(Fo^2^)+(0.0294P)^2^+0.2656P] where P=(Fo^2^+2Fc^2^)/3'
_refine_ls_weighting_scheme      calc
_refine_ls_wR_factor_gt          0.0659
_refine_ls_wR_factor_ref         0.0725
_refine_special_details          ?
_olex2_refinement_description    
;
1. Fixed Uiso
 At 1.2 times of:
  All C(H) groups
 At 1.5 times of:
  All O(H,H) groups
2.a Free rotating group:
 O6(H6A,H6B)
2.b Rotating group:
 O5(H5A,H5B)
2.c Aromatic/amide H refined with riding coordinates:
 C14(H14), C15(H15), C1(H1), C12(H12), C8(H8), C2(H2), C11(H11), C10(H10),
 C9(H9), C3(H3)
;
_atom_sites_solution_hydrogens   mixed
_atom_sites_solution_primary     dual
_atom_sites_solution_secondary   ?
loop_
_atom_site_label
_atom_site_type_symbol
_atom_site_fract_x
_atom_site_fract_y
_atom_site_fract_z
_atom_site_U_iso_or_equiv
_atom_site_adp_type
_atom_site_occupancy
_atom_site_site_symmetry_order
_atom_site_calc_flag
_atom_site_refinement_flags_posn
_atom_site_refinement_flags_adp
_atom_site_refinement_flags_occupancy
_atom_site_disorder_assembly
_atom_site_disorder_group
Zn1 Zn 0.31947(2) 0.72189(2) 0.32724(2) 0.02778(5) Uani 1 1 d . . . . .
O3 O 0.47902(11) 0.25665(11) 0.60026(9) 0.03231(18) Uani 1 1 d . . . . .
O1 O 0.33739(12) 0.50166(11) 0.36184(10) 0.0366(2) Uani 1 1 d . . . . .
O4 O 0.57887(13) 0.15876(12) 0.42344(10) 0.0412(2) Uani 1 1 d . . . . .
O5 O 0.18254(12) 0.76381(13) 0.49658(10) 0.0399(2) Uani 1 1 d . . . . .
H5A H 0.230820 0.802206 0.542837 0.060 Uiso 1 1 d R U . . .
H5B H 0.180894 0.679141 0.543213 0.060 Uiso 1 1 d R U . . .
O6 O 0.19954(13) 0.49648(13) 0.66324(12) 0.0449(2) Uani 1 1 d G . . . .
H6A H 0.117922 0.463447 0.676531 0.067 Uiso 1 1 d G U . . .
H6B H 0.274352 0.422276 0.641760 0.067 Uiso 1 1 d G U . . .
N2 N 0.17550(13) 0.93176(12) 0.22112(11) 0.0321(2) Uani 1 1 d . . . . .
N1 N 0.42746(13) 0.72211(12) 0.13804(10) 0.02976(19) Uani 1 1 d . . . . .
O2 O 0.08976(15) 0.57692(14) 0.28274(15) 0.0601(4) Uani 1 1 d . . . . .
C5 C 0.35925(15) 0.85148(14) 0.05229(11) 0.0287(2) Uani 1 1 d . . . . .
C6 C 0.22376(16) 0.96288(13) 0.09672(12) 0.0303(2) Uani 1 1 d . . . . .
C16 C 0.46641(15) 0.21156(13) 0.49546(12) 0.0291(2) Uani 1 1 d . . . . .
C13 C 0.20558(16) 0.47815(14) 0.34169(13) 0.0330(2) Uani 1 1 d . . . . .
C14 C 0.18905(16) 0.32375(14) 0.39439(14) 0.0344(3) Uani 1 1 d . . . . .
H14 H 0.093316 0.305593 0.377846 0.041 Uiso 1 1 calc R U . . .
C7 C 0.1466(2) 1.09730(16) 0.01012(15) 0.0419(3) Uani 1 1 d . . . . .
C15 C 0.30126(16) 0.21015(14) 0.46330(13) 0.0332(2) Uani 1 1 d . . . . .
H15 H 0.274649 0.120594 0.494823 0.040 Uiso 1 1 calc R U . . .
C4 C 0.41490(19) 0.87853(18) -0.07539(12) 0.0390(3) Uani 1 1 d . . . . .
C1 C 0.55244(18) 0.61699(18) 0.09943(14) 0.0403(3) Uani 1 1 d . . . . .
H1 H 0.599636 0.527887 0.157840 0.048 Uiso 1 1 calc R U . . .
C12 C 0.04896(19) 1.03286(18) 0.26254(17) 0.0452(3) Uani 1 1 d . . . . .
H12 H 0.015299 1.012555 0.347807 0.054 Uiso 1 1 calc R U . . .
C8 C 0.2069(3) 1.1213(2) -0.11956(16) 0.0545(4) Uani 1 1 d . . . . .
H8 H 0.156189 1.210395 -0.176697 0.065 Uiso 1 1 calc R U . . .
C2 C 0.6160(2) 0.6351(2) -0.02588(17) 0.0504(4) Uani 1 1 d . . . . .
H2 H 0.704302 0.559415 -0.049582 0.061 Uiso 1 1 calc R U . . .
C11 C -0.0359(2) 1.1692(2) 0.1826(2) 0.0575(5) Uani 1 1 d . . . . .
H11 H -0.124677 1.237238 0.214574 0.069 Uiso 1 1 calc R U . . .
C10 C 0.0123(2) 1.20125(18) 0.05792(19) 0.0546(4) Uani 1 1 d . . . . .
H10 H -0.043162 1.291599 0.004345 0.065 Uiso 1 1 calc R U . . .
C9 C 0.3352(3) 1.0177(2) -0.16018(15) 0.0536(4) Uani 1 1 d . . . . .
H9 H 0.372511 1.036645 -0.244467 0.064 Uiso 1 1 calc R U . . .
C3 C 0.5473(2) 0.7648(2) -0.11308(15) 0.0502(4) Uani 1 1 d . . . . .
H3 H 0.587846 0.777768 -0.196839 0.060 Uiso 1 1 calc R U . . .

loop_
_atom_site_aniso_label
_atom_site_aniso_U_11
_atom_site_aniso_U_22
_atom_site_aniso_U_33
_atom_site_aniso_U_23
_atom_site_aniso_U_13
_atom_site_aniso_U_12
Zn1 0.03026(7) 0.02437(7) 0.02461(7) 0.00191(5) 0.00022(5) -0.00604(5)
O3 0.0303(4) 0.0391(5) 0.0259(4) -0.0034(3) -0.0001(3) -0.0096(4)
O1 0.0378(5) 0.0279(4) 0.0425(5) 0.0025(4) -0.0012(4) -0.0124(4)
O4 0.0387(5) 0.0426(5) 0.0400(5) -0.0149(4) 0.0022(4) -0.0046(4)
O5 0.0388(5) 0.0427(5) 0.0358(5) -0.0034(4) 0.0084(4) -0.0122(4)
O6 0.0377(5) 0.0397(5) 0.0501(6) -0.0028(5) 0.0036(5) -0.0050(4)
N2 0.0341(5) 0.0280(5) 0.0309(5) -0.0025(4) -0.0036(4) -0.0056(4)
N1 0.0345(5) 0.0289(5) 0.0242(4) -0.0015(4) -0.0020(4) -0.0086(4)
O2 0.0446(6) 0.0391(6) 0.0807(9) 0.0201(6) -0.0170(6) -0.0048(5)
C5 0.0350(5) 0.0304(5) 0.0225(5) 0.0007(4) -0.0040(4) -0.0151(4)
C6 0.0361(6) 0.0243(5) 0.0299(5) 0.0020(4) -0.0085(4) -0.0108(4)
C16 0.0329(5) 0.0222(5) 0.0282(5) 0.0014(4) -0.0033(4) -0.0052(4)
C13 0.0360(6) 0.0260(5) 0.0328(6) 0.0006(4) -0.0008(5) -0.0066(4)
C14 0.0321(6) 0.0274(5) 0.0433(7) -0.0017(5) -0.0065(5) -0.0103(4)
C7 0.0525(8) 0.0271(6) 0.0433(7) 0.0077(5) -0.0196(6) -0.0125(5)
C15 0.0370(6) 0.0237(5) 0.0386(6) -0.0005(4) -0.0043(5) -0.0110(4)
C4 0.0486(7) 0.0487(8) 0.0234(5) 0.0012(5) -0.0023(5) -0.0243(6)
C1 0.0410(7) 0.0395(7) 0.0357(7) -0.0088(5) -0.0019(5) -0.0035(5)
C12 0.0424(7) 0.0406(7) 0.0456(8) -0.0113(6) -0.0042(6) 0.0009(6)
C8 0.0764(12) 0.0424(8) 0.0402(8) 0.0183(6) -0.0203(8) -0.0229(8)
C2 0.0453(8) 0.0625(10) 0.0424(8) -0.0209(7) 0.0076(6) -0.0090(7)
C11 0.0520(9) 0.0401(8) 0.0689(12) -0.0168(8) -0.0170(8) 0.0108(7)
C10 0.0603(10) 0.0287(6) 0.0652(11) -0.0001(7) -0.0276(8) 0.0008(6)
C9 0.0745(12) 0.0580(10) 0.0287(7) 0.0122(6) -0.0073(7) -0.0311(9)
C3 0.0548(9) 0.0719(11) 0.0283(6) -0.0118(7) 0.0087(6) -0.0254(8)

_geom_special_details            
;
 All esds (except the esd in the dihedral angle between two l.s. planes)
 are estimated using the full covariance matrix.  The cell esds are taken
 into account individually in the estimation of esds in distances, angles
 and torsion angles; correlations between esds in cell parameters are only
 used when they are defined by crystal symmetry.  An approximate (isotropic)
 treatment of cell esds is used for estimating esds involving l.s. planes.
;
loop_
_geom_bond_atom_site_label_1
_geom_bond_atom_site_label_2
_geom_bond_distance
_geom_bond_site_symmetry_2
_geom_bond_publ_flag
Zn1 O3 2.0289(9) 2_666 ?
Zn1 O1 1.9769(9) . ?
Zn1 O5 2.1165(10) . ?
Zn1 N2 2.1187(10) . ?
Zn1 N1 2.1508(11) . ?
O3 C16 1.2749(15) . ?
O1 C13 1.2664(17) . ?
O4 C16 1.2389(16) . ?
O5 H5A 0.8506 . ?
O5 H5B 0.8507 . ?
O6 H6A 0.8499 . ?
O6 H6B 0.8497 . ?
N2 C6 1.3561(17) . ?
N2 C12 1.3263(18) . ?
N1 C5 1.3549(15) . ?
N1 C1 1.3265(18) . ?
O2 C13 1.2404(16) . ?
C5 C6 1.4361(18) . ?
C5 C4 1.4042(17) . ?
C6 C7 1.4065(17) . ?
C16 C15 1.4980(18) . ?
C13 C14 1.4887(18) . ?
C14 H14 0.9300 . ?
C14 C15 1.3274(17) . ?
C7 C8 1.435(2) . ?
C7 C10 1.409(3) . ?
C15 H15 0.9300 . ?
C4 C9 1.430(2) . ?
C4 C3 1.404(2) . ?
C1 H1 0.9300 . ?
C1 C2 1.400(2) . ?
C12 H12 0.9300 . ?
C12 C11 1.402(2) . ?
C8 H8 0.9300 . ?
C8 C9 1.344(3) . ?
C2 H2 0.9300 . ?
C2 C3 1.366(3) . ?
C11 H11 0.9300 . ?
C11 C10 1.360(3) . ?
C10 H10 0.9300 . ?
C9 H9 0.9300 . ?
C3 H3 0.9300 . ?

loop_
_geom_angle_atom_site_label_1
_geom_angle_atom_site_label_2
_geom_angle_atom_site_label_3
_geom_angle
_geom_angle_site_symmetry_1
_geom_angle_site_symmetry_3
_geom_angle_publ_flag
O3 Zn1 O5 93.38(4) 2_666 . ?
O3 Zn1 N2 112.03(4) 2_666 . ?
O3 Zn1 N1 90.75(4) 2_666 . ?
O1 Zn1 O3 107.21(4) . 2_666 ?
O1 Zn1 O5 93.55(4) . . ?
O1 Zn1 N2 140.16(4) . . ?
O1 Zn1 N1 95.22(4) . . ?
O5 Zn1 N2 90.81(4) . . ?
O5 Zn1 N1 168.74(4) . . ?
N2 Zn1 N1 77.93(4) . . ?
C16 O3 Zn1 127.38(8) . 2_666 ?
C13 O1 Zn1 112.11(8) . . ?
Zn1 O5 H5A 109.4 . . ?
Zn1 O5 H5B 109.4 . . ?
H5A O5 H5B 104.5 . . ?
H6A O6 H6B 104.5 . . ?
C6 N2 Zn1 113.89(8) . . ?
C12 N2 Zn1 127.87(10) . . ?
C12 N2 C6 118.23(12) . . ?
C5 N1 Zn1 113.21(8) . . ?
C1 N1 Zn1 128.35(9) . . ?
C1 N1 C5 118.38(12) . . ?
N1 C5 C6 117.10(11) . . ?
N1 C5 C4 122.82(13) . . ?
C4 C5 C6 120.08(12) . . ?
N2 C6 C5 117.76(10) . . ?
N2 C6 C7 123.14(13) . . ?
C7 C6 C5 119.10(13) . . ?
O3 C16 C15 116.27(11) . . ?
O4 C16 O3 126.25(12) . . ?
O4 C16 C15 117.25(12) . . ?
O1 C13 C14 117.62(11) . . ?
O2 C13 O1 123.67(13) . . ?
O2 C13 C14 118.70(13) . . ?
C13 C14 H14 117.7 . . ?
C15 C14 C13 124.64(12) . . ?
C15 C14 H14 117.7 . . ?
C6 C7 C8 119.32(15) . . ?
C6 C7 C10 116.77(15) . . ?
C10 C7 C8 123.92(14) . . ?
C16 C15 H15 116.7 . . ?
C14 C15 C16 126.61(11) . . ?
C14 C15 H15 116.7 . . ?
C5 C4 C9 119.31(15) . . ?
C3 C4 C5 117.31(13) . . ?
C3 C4 C9 123.38(14) . . ?
N1 C1 H1 118.8 . . ?
N1 C1 C2 122.50(14) . . ?
C2 C1 H1 118.8 . . ?
N2 C12 H12 118.8 . . ?
N2 C12 C11 122.45(16) . . ?
C11 C12 H12 118.8 . . ?
C7 C8 H8 119.3 . . ?
C9 C8 C7 121.37(14) . . ?
C9 C8 H8 119.3 . . ?
C1 C2 H2 120.3 . . ?
C3 C2 C1 119.44(15) . . ?
C3 C2 H2 120.3 . . ?
C12 C11 H11 120.2 . . ?
C10 C11 C12 119.57(16) . . ?
C10 C11 H11 120.2 . . ?
C7 C10 H10 120.1 . . ?
C11 C10 C7 119.85(14) . . ?
C11 C10 H10 120.1 . . ?
C4 C9 H9 119.6 . . ?
C8 C9 C4 120.82(15) . . ?
C8 C9 H9 119.6 . . ?
C4 C3 H3 120.2 . . ?
C2 C3 C4 119.55(14) . . ?
C2 C3 H3 120.2 . . ?

loop_
_geom_hbond_atom_site_label_D
_geom_hbond_atom_site_label_H
_geom_hbond_atom_site_label_A
_geom_hbond_distance_DH
_geom_hbond_distance_HA
_geom_hbond_distance_DA
_geom_hbond_angle_DHA
_geom_hbond_site_symmetry_A
_geom_hbond_publ_flag
O5 H5A O4 0.85 1.86 2.6223(16) 147.5 2_666 yes
O5 H5B O6 0.85 1.89 2.7314(16) 171.2 . yes
O6 H6A O2 0.85 1.96 2.8002(18) 169.5 2_566 yes

loop_
_geom_torsion_atom_site_label_1
_geom_torsion_atom_site_label_2
_geom_torsion_atom_site_label_3
_geom_torsion_atom_site_label_4
_geom_torsion
_geom_torsion_site_symmetry_1
_geom_torsion_site_symmetry_2
_geom_torsion_site_symmetry_3
_geom_torsion_site_symmetry_4
_geom_torsion_publ_flag
Zn1 O3 C16 O4 7.08(18) 2_666 . . . ?
Zn1 O3 C16 C15 -178.57(8) 2_666 . . . ?
Zn1 O1 C13 O2 13.75(19) . . . . ?
Zn1 O1 C13 C14 -165.03(10) . . . . ?
Zn1 N2 C6 C5 1.71(14) . . . . ?
Zn1 N2 C6 C7 -178.95(10) . . . . ?
Zn1 N2 C12 C11 179.39(13) . . . . ?
Zn1 N1 C5 C6 -2.99(14) . . . . ?
Zn1 N1 C5 C4 177.47(10) . . . . ?
Zn1 N1 C1 C2 -176.69(12) . . . . ?
O3 C16 C15 C14 90.30(17) . . . . ?
O1 C13 C14 C15 1.5(2) . . . . ?
O4 C16 C15 C14 -94.82(17) . . . . ?
N2 C6 C7 C8 179.45(14) . . . . ?
N2 C6 C7 C10 -0.6(2) . . . . ?
N2 C12 C11 C10 -0.5(3) . . . . ?
N1 C5 C6 N2 0.91(17) . . . . ?
N1 C5 C6 C7 -178.46(12) . . . . ?
N1 C5 C4 C9 179.46(13) . . . . ?
N1 C5 C4 C3 -0.1(2) . . . . ?
N1 C1 C2 C3 -0.5(3) . . . . ?
O2 C13 C14 C15 -177.32(16) . . . . ?
C5 N1 C1 C2 0.1(2) . . . . ?
C5 C6 C7 C8 -1.2(2) . . . . ?
C5 C6 C7 C10 178.74(13) . . . . ?
C5 C4 C9 C8 -0.9(3) . . . . ?
C5 C4 C3 C2 -0.3(2) . . . . ?
C6 N2 C12 C11 0.2(2) . . . . ?
C6 C5 C4 C9 -0.1(2) . . . . ?
C6 C5 C4 C3 -179.67(13) . . . . ?
C6 C7 C8 C9 0.3(3) . . . . ?
C6 C7 C10 C11 0.3(2) . . . . ?
C13 C14 C15 C16 -3.3(2) . . . . ?
C7 C8 C9 C4 0.7(3) . . . . ?
C4 C5 C6 N2 -179.53(12) . . . . ?
C4 C5 C6 C7 1.09(19) . . . . ?
C1 N1 C5 C6 179.75(12) . . . . ?
C1 N1 C5 C4 0.21(19) . . . . ?
C1 C2 C3 C4 0.5(3) . . . . ?
C12 N2 C6 C5 -179.00(13) . . . . ?
C12 N2 C6 C7 0.3(2) . . . . ?
C12 C11 C10 C7 0.2(3) . . . . ?
C8 C7 C10 C11 -179.75(17) . . . . ?
C10 C7 C8 C9 -179.64(17) . . . . ?
C9 C4 C3 C2 -179.82(17) . . . . ?
C3 C4 C9 C8 178.71(17) . . . . ?

_shelx_res_file                  
;
TITL jzn1_a.res in P-1
    jzn1.res
    created by SHELXL-2019/3 at 13:16:05 on 18-Feb-2025
REM Old TITL JZN1 in P1
REM SHELXT solution in P-1: R1 0.090, Rweak 0.008, Alpha 0.053
REM <I/s> 0.000 for 0 systematic absences, Orientation as input
REM Formula found by SHELXT: C16 N2 O6 Zn
CELL 0.71073 8.6886 9.3334 10.5256 78.998 86.63 72.302
ZERR 2 0.0002 0.0003 0.0003 0.001 0.001 0.001
LATT 1
SFAC C H N O Zn
UNIT 32 28 4 12 2
EQIV $1 1-X,1-Y,1-Z
EQIV $2 -X,1-Y,1-Z

L.S. 10
PLAN  5 0 0
SIZE 0.276 0.317 0.38
TEMP 27.85
CONF
HTAB O5 O4_$1
HTAB O5 O6
HTAB O6 O2_$2
list 4
fmap 2
MORE -1
ACTA
BOND $H
OMIT 0 0 1
OMIT 1 0 0
REM <olex2.extras>
REM <HklSrc "%.\\JZN1.hkl">
REM </olex2.extras>

WGHT    0.029400    0.265600
FVAR       0.90440
ZN1   5    0.319474    0.721890    0.327236    11.00000    0.03026    0.02437 =
         0.02461    0.00191    0.00022   -0.00604
O3    4    0.479018    0.256653    0.600259    11.00000    0.03035    0.03905 =
         0.02593   -0.00337   -0.00011   -0.00955
O1    4    0.337385    0.501663    0.361844    11.00000    0.03776    0.02794 =
         0.04246    0.00248   -0.00120   -0.01241
O4    4    0.578868    0.158763    0.423445    11.00000    0.03870    0.04263 =
         0.04000   -0.01485    0.00218   -0.00460
O5    4    0.182537    0.763811    0.496575    11.00000    0.03878    0.04272 =
         0.03576   -0.00344    0.00845   -0.01223
AFIX   7
H5A   2    0.230820    0.802206    0.542837    11.00000   -1.50000
H5B   2    0.180894    0.679141    0.543213    11.00000   -1.50000
AFIX   6

O6    4    0.199544    0.496475    0.663243    11.00000    0.03773    0.03971 =
         0.05012   -0.00278    0.00364   -0.00497
H6A   2    0.117922    0.463447    0.676531    11.00000   -1.50000
H6B   2    0.274352    0.422276    0.641760    11.00000   -1.50000
AFIX   0

N2    3    0.175500    0.931763    0.221118    11.00000    0.03410    0.02797 =
         0.03087   -0.00248   -0.00356   -0.00559
N1    3    0.427456    0.722113    0.138039    11.00000    0.03448    0.02892 =
         0.02418   -0.00153   -0.00200   -0.00862
O2    4    0.089758    0.576920    0.282740    11.00000    0.04463    0.03905 =
         0.08067    0.02007   -0.01702   -0.00483
C5    1    0.359250    0.851483    0.052286    11.00000    0.03498    0.03041 =
         0.02253    0.00070   -0.00396   -0.01507
C6    1    0.223758    0.962880    0.096716    11.00000    0.03612    0.02427 =
         0.02992    0.00196   -0.00847   -0.01080
C16   1    0.466410    0.211557    0.495458    11.00000    0.03286    0.02223 =
         0.02822    0.00136   -0.00328   -0.00524
C13   1    0.205577    0.478146    0.341694    11.00000    0.03598    0.02604 =
         0.03278    0.00063   -0.00078   -0.00661
C14   1    0.189052    0.323747    0.394387    11.00000    0.03215    0.02741 =
         0.04329   -0.00173   -0.00650   -0.01027
AFIX  43
H14   2    0.093316    0.305593    0.377846    11.00000   -1.20000
AFIX   0
C7    1    0.146597    1.097299    0.010118    11.00000    0.05248    0.02712 =
         0.04329    0.00766   -0.01963   -0.01251
C15   1    0.301264    0.210152    0.463301    11.00000    0.03700    0.02366 =
         0.03860   -0.00046   -0.00426   -0.01103
AFIX  43
H15   2    0.274649    0.120594    0.494823    11.00000   -1.20000
AFIX   0
C4    1    0.414899    0.878526   -0.075392    11.00000    0.04858    0.04873 =
         0.02337    0.00118   -0.00229   -0.02435
C1    1    0.552445    0.616993    0.099431    11.00000    0.04103    0.03954 =
         0.03571   -0.00880   -0.00190   -0.00350
AFIX  43
H1    2    0.599636    0.527887    0.157840    11.00000   -1.20000
AFIX   0
C12   1    0.048960    1.032863    0.262538    11.00000    0.04238    0.04056 =
         0.04562   -0.01130   -0.00419    0.00090
AFIX  43
H12   2    0.015299    1.012555    0.347807    11.00000   -1.20000
AFIX   0
C8    1    0.206893    1.121292   -0.119558    11.00000    0.07638    0.04236 =
         0.04025    0.01826   -0.02032   -0.02287
AFIX  43
H8    2    0.156189    1.210395   -0.176697    11.00000   -1.20000
AFIX   0
C2    1    0.616007    0.635088   -0.025885    11.00000    0.04530    0.06250 =
         0.04241   -0.02091    0.00758   -0.00895
AFIX  43
H2    2    0.704302    0.559415   -0.049582    11.00000   -1.20000
AFIX   0
C11   1   -0.035926    1.169178    0.182574    11.00000    0.05196    0.04006 =
         0.06886   -0.01684   -0.01701    0.01080
AFIX  43
H11   2   -0.124677    1.237238    0.214574    11.00000   -1.20000
AFIX   0
C10   1    0.012334    1.201248    0.057924    11.00000    0.06026    0.02866 =
         0.06522   -0.00015   -0.02762    0.00075
AFIX  43
H10   2   -0.043162    1.291599    0.004345    11.00000   -1.20000
AFIX   0
C9    1    0.335153    1.017656   -0.160183    11.00000    0.07446    0.05801 =
         0.02865    0.01216   -0.00731   -0.03105
AFIX  43
H9    2    0.372511    1.036645   -0.244467    11.00000   -1.20000
AFIX   0
C3    1    0.547252    0.764838   -0.113081    11.00000    0.05479    0.07187 =
         0.02832   -0.01177    0.00873   -0.02536
AFIX  43
H3    2    0.587846    0.777768   -0.196839    11.00000   -1.20000
AFIX   0
HKLF 4


REM  jzn1_a.res in P-1
REM wR2 = 0.0725, GooF = S = 1.053, Restrained GooF = 1.053 for all data
REM R1 = 0.0270 for 5267 Fo > 4sig(Fo) and 0.0364 for all 6135 data
REM 230 parameters refined using 0 restraints

END

WGHT      0.0294      0.2656

REM Highest difference peak  0.406,  deepest hole -0.500,  1-sigma level  0.056
Q1    1   0.2950  0.8991  0.0843  11.00000  0.05    0.41
Q2    1   0.2957  1.0763 -0.1235  11.00000  0.05    0.38
Q3    1   0.3975  0.8624 -0.0060  11.00000  0.05    0.37
Q4    1   0.1842  1.0341  0.0567  11.00000  0.05    0.36
Q5    1   0.0668  1.1361  0.0297  11.00000  0.05    0.34
;
_shelx_res_checksum              1408
_shelx_hkl_file                  
;
   1   0   0  224.88    8.60
  -2   0   0  692.93   25.30
  -2   0   0  679.33   25.70
  -2   0   0  681.53   25.20
  -2   0   0  657.03   25.30
  -2   0   0  653.93   25.60
  -2   0   0  681.03   25.30
  -2   0   0  671.23   25.30
  -2   0   0  700.33   25.80
   2   0   0  667.73   25.40
   2   0   0  585.34   25.30
   2   0   0  653.43   25.30
   2   0   0  657.53   25.20
   2   0   0  682.83   25.30
   2   0   0  682.83   25.10
   2   0   0  661.43   25.70
  -3   0   0  152.08    6.10
  -3   0   0  159.18    7.00
  -3   0   0  153.88    6.30
  -3   0   0  150.88    6.80
  -3   0   0  146.59    6.30
  -3   0   0  156.48    6.20
  -3   0   0  157.68    6.60
  -3   0   0  148.29    6.30
  -3   0   0  149.19    6.30
   3   0   0  152.78    6.00
   3   0   0  151.68    6.30
   3   0   0  147.79    6.50
   3   0   0  151.38    6.00
   3   0   0  147.09    6.20
   3   0   0  149.99    6.90
   3   0   0  148.89    6.30
   3   0   0  155.98    6.30
   3   0   0  154.68    6.50
  -4   0   0   72.19    3.60
  -4   0   0   69.09    4.50
  -4   0   0   74.29    3.70
  -4   0   0   74.59    3.70
  -4   0   0   77.59    3.50
  -4   0   0   78.29    4.50
  -4   0   0   75.89    4.00
  -4   0   0   75.69    3.70
  -4   0   0   72.79    3.60
   4   0   0   72.79    3.10
   4   0   0   73.29    4.00
   4   0   0   73.49    3.50
   4   0   0   73.09    3.80
   4   0   0   76.09    4.00
   4   0   0   73.89    3.20
   4   0   0   76.09    4.50
   4   0   0   72.39    3.60
   4   0   0   71.89    3.60
  -5   0   0    5.80    1.40
  -5   0   0    3.90    1.20
  -5   0   0    8.10    1.50
  -5   0   0    3.40    1.30
  -5   0   0    4.50    1.10
  -5   0   0    6.50    1.30
  -5   0   0    0.20    1.50
  -5   0   0    5.60    1.40
   5   0   0    5.10    0.60
   5   0   0    5.00    2.00
   5   0   0    5.70    1.30
   5   0   0    5.50    1.60
   5   0   0    4.90    0.90
   5   0   0    5.40    1.60
   5   0   0    2.60    1.10
   5   0   0    5.00    1.20
  -6   0   0  901.81   34.30
  -6   0   0  908.81   34.20
  -6   0   0  888.71   34.60
  -6   0   0  881.41   35.70
  -6   0   0  876.91   34.30
  -6   0   0  914.71   34.40
   6   0   0  885.71   34.30
   6   0   0  904.91   34.90
   6   0   0  899.91   35.80
   6   0   0  827.22   34.20
   6   0   0  924.81   34.90
   6   0   0  829.22   35.10
   6   0   0  868.21   34.20
  -7   0   0   12.20    2.30
  -7   0   0   14.90    2.40
  -7   0   0   12.00    2.30
  -7   0   0   16.00    2.40
  -7   0   0   14.50    2.30
  -7   0   0   11.40    3.10
  -7   0   0    9.90    2.00
   7   0   0    9.10    1.90
   7   0   0   12.80    2.70
   7   0   0   14.50    2.00
   7   0   0   17.40    4.00
   7   0   0   14.40    2.90
   7   0   0   15.90    2.30
   7   0   0   12.10    1.90
  -8   0   0  770.12   31.10
  -8   0   0  773.22   31.10
  -8   0   0  777.72   32.60
  -8   0   0  786.22   31.40
  -8   0   0  790.12   30.90
  -8   0   0  816.22   31.20
   8   0   0  732.73   30.60
   8   0   0  736.23   30.60
   8   0   0  828.42   31.90
   8   0   0  799.52   31.00
   8   0   0  859.51   32.20
   8   0   0  749.82   30.40
  -9   0   0  120.89    6.80
  -9   0   0  130.19    7.20
  -9   0   0  129.59    7.00
  -9   0   0  127.19    8.80
  -9   0   0  120.29    6.90
   9   0   0  131.19    9.80
   9   0   0  122.19    6.70
   9   0   0  117.59    7.60
   9   0   0  130.29    8.30
 -10   0   0   41.60    6.60
 -10   0   0   28.50    3.90
 -10   0   0   24.90    3.50
 -10   0   0   24.20    3.30
 -10   0   0   18.90    3.10
  10   0   0   35.40    5.20
  10   0   0   23.90    6.00
  10   0   0   25.20    4.40
 -11   0   0   16.50    3.60
 -11   0   0   19.90    3.40
 -11   0   0   18.70    3.90
 -11   0   0   31.30    6.10
 -11   0   0   23.70    3.60
  11   0   0   29.70    6.90
  11   0   0   33.30    5.40
  11   0   0   25.90    5.40
 -12   0   0    6.60    2.50
 -12   0   0   -0.30    5.00
 -12   0   0    5.10    3.60
 -12   0   0   -0.50    2.40
  12   0   0    5.50    4.80
  12  -1   0   -5.30    4.30
  12  -1   0    1.50    6.00
 -12   1   0    5.90    2.30
 -12   1   0   -0.10    2.00
 -12   1   0   -3.80    4.30
 -12   1   0   -0.30    2.80
  11  -1   0    9.80    4.00
  11  -1   0   25.70    7.00
 -11   1   0   12.40    3.20
 -11   1   0   11.50    5.10
 -11   1   0   11.10    3.00
 -11   1   0   12.20    2.60
  10  -1   0  239.58   14.90
  10  -1   0  257.77   12.90
  10  -1   0  246.98   13.20
 -10   1   0  199.28   10.70
 -10   1   0  212.28   10.70
 -10   1   0  224.78   11.30
 -10   1   0  244.88   13.70
 -10   1   0  267.07   11.20
   9  -1   0   71.49    7.80
   9  -1   0   60.99    5.60
   9  -1   0   57.39    4.70
   9  -1   0   61.39    6.20
  -9   1   0   62.49    4.60
  -9   1   0   67.79    7.00
  -9   1   0   69.59    7.90
  -9   1   0   70.19    4.70
  -9   1   0   64.19    4.50
   8  -1   0   12.90    2.50
   8  -1   0   12.20    4.10
   8  -1   0   14.40    1.60
   8  -1   0   14.60    4.50
   8  -1   0   18.30    3.80
   8  -1   0   13.20    1.60
  -8   1   0   12.10    2.80
  -8   1   0   16.10    2.40
  -8   1   0   14.90    2.30
  -8   1   0    9.80    2.30
  -8   1   0   16.00    2.40
  -8   1   0   10.40    3.70
  -8   1   0   14.60    2.50
   7  -1   0   31.50    3.30
   7  -1   0   39.60    4.10
   7  -1   0   32.10    2.30
   7  -1   0   42.80    4.50
   7  -1   0   30.90    4.80
   7  -1   0   33.40    2.30
  -7   1   0   44.10    5.00
  -7   1   0   36.10    3.10
  -7   1   0   34.00    2.90
  -7   1   0   36.50    3.00
  -7   1   0   39.30    4.00
  -7   1   0   36.70    2.90
  -7   1   0   35.70    3.10
   6  -1   0    1.60    1.90
   6  -1   0    0.70    1.60
   6  -1   0   -0.60    1.40
   6  -1   0    0.70    2.20
   6  -1   0    0.90    0.80
   6  -1   0    1.20    0.80
  -6   1   0    0.70    1.10
  -6   1   0    0.80    1.30
  -6   1   0    1.00    1.20
  -6   1   0    0.60    2.30
  -6   1   0    0.90    1.20
  -6   1   0    1.10    1.10
   5  -1   0  965.90   37.90
   5  -1   0  952.30   36.90
   5  -1   0  943.21   36.80
   5  -1   0  938.81   37.00
   5  -1   0  933.21   36.00
   5  -1   0  897.31   36.00
  -5   1   0  964.10   36.90
  -5   1   0  958.60   36.30
  -5   1   0  972.80   36.10
  -5   1   0  970.10   36.40
  -5   1   0  936.81   37.00
  -5   1   0  931.51   36.20
  -5   1   0  969.20   36.30
   4  -1   0  690.33   27.50
   4  -1   0  706.23   28.70
   4  -1   0  697.13   27.90
   4  -1   0  732.03   28.00
   4  -1   0  735.03   28.00
   4  -1   0  692.53   27.20
   4  -1   0  709.53   28.70
   4  -1   0  716.83   27.20
  -4   1   0  704.03   28.50
  -4   1   0  704.93   28.30
  -4   1   0  739.83   27.20
  -4   1   0  728.53   27.40
  -4   1   0  728.93   27.40
  -4   1   0  714.83   27.50
  -4   1   0  691.63   27.80
  -4   1   0  712.73   27.90
  -4   1   0  755.42   28.10
  -4   1   0  744.03   28.70
  -4   1   0  690.53   27.90
  -4   1   0  742.33   27.30
   3  -1   0    4.50    1.10
   3  -1   0    4.50    0.60
   3  -1   0    2.90    1.30
   3  -1   0    2.90    0.50
   3  -1   0    2.20    0.90
   3  -1   0    6.20    1.40
   3  -1   0    2.80    1.00
   3  -1   0    3.60    1.00
  -3   1   0    3.70    1.00
  -3   1   0    1.20    0.60
  -3   1   0    3.00    0.50
  -3   1   0    3.70    1.00
  -3   1   0    2.50    1.30
  -3   1   0    4.10    1.10
  -3   1   0    2.90    0.60
  -3   1   0    3.00    0.90
  -3   1   0    3.40    0.60
  -3   1   0    2.30    0.80
  -3   1   0    4.80    0.70
   2  -1   0 1795.92   67.99
  -2   1   0 1812.12   68.09
  -1   1   0 1073.09   40.60
   0  -1   0   76.59    3.50
   0   1   0   88.49    3.30
   0   1   0   82.39    3.30
   0   1   0   87.49    3.30
   0   1   0   85.69    3.40
   0   1   0   86.79    3.60
   0   1   0   82.09    3.40
  -1  -1   0 2708.83  102.49
  -2  -1   0  271.77   10.60
  -2  -1   0  272.77   10.60
  -2  -1   0  264.97   10.50
  -2  -1   0  274.57   10.50
  -2  -1   0  263.57   10.50
  -2  -1   0  263.77   10.50
   2   1   0  275.37   10.50
   2   1   0  266.27   10.50
   2   1   0  267.27   10.50
   2   1   0  265.37   10.60
   2   1   0  262.37   10.50
   2   1   0  269.87   10.70
   2   1   0  260.87   10.60
  -3  -1   0    2.50    1.00
  -3  -1   0    1.70    0.80
  -3  -1   0    4.80    1.00
  -3  -1   0    1.30    0.70
  -3  -1   0    0.90    0.70
  -3  -1   0    4.60    0.90
  -3  -1   0    2.00    0.70
   3   1   0    1.40    0.70
   3   1   0    1.30    0.30
   3   1   0    1.70    0.70
   3   1   0    1.90    0.60
   3   1   0    2.20    0.90
   3   1   0    1.40    0.70
   3   1   0    0.60    0.70
  -4  -1   0 1615.44   60.69
  -4  -1   0 1660.73   61.09
  -4  -1   0 1640.64   60.69
  -4  -1   0 1604.54   61.29
  -4  -1   0 1621.24   60.79
  -4  -1   0 1613.24   60.59
   4   1   0 1626.14   60.79
   4   1   0 1520.85   60.49
   4   1   0 1563.14   60.39
   4   1   0 1600.44   60.69
   4   1   0 1568.14   61.29
  -5  -1   0  171.78    7.40
  -5  -1   0  161.38    7.10
  -5  -1   0  155.18    7.10
  -5  -1   0  155.78    7.90
  -5  -1   0  164.38    7.20
  -5  -1   0  155.68    7.80
  -5  -1   0  157.48    7.30
   5   1   0  159.68    7.40
   5   1   0  157.08    7.20
   5   1   0  156.78    7.10
   5   1   0  159.38    6.80
   5   1   0  158.58    7.40
   5   1   0  162.18    7.10
   5   1   0  155.28    6.60
   5   1   0  164.08    8.00
   5   1   0  156.48    6.80
  -6  -1   0   16.50    2.30
  -6  -1   0   10.40    1.90
  -6  -1   0   12.20    2.00
  -6  -1   0    9.10    1.90
  -6  -1   0   14.20    2.20
  -6  -1   0   11.20    2.00
  -6  -1   0   15.30    4.20
   6   1   0   10.90    1.30
   6   1   0   11.50    1.50
   6   1   0    9.50    1.70
   6   1   0   10.20    1.50
   6   1   0    7.00    1.90
   6   1   0   10.00    2.20
   6   1   0   11.40    2.80
   6   1   0   14.30    2.00
   6   1   0   12.70    1.90
  -7  -1   0  358.66   15.20
  -7  -1   0  384.16   15.50
  -7  -1   0  371.96   16.50
  -7  -1   0  367.06   15.40
  -7  -1   0  373.26   15.40
  -7  -1   0  354.06   15.10
   7   1   0  364.86   15.20
   7   1   0  380.56   15.90
   7   1   0  333.47   14.90
   7   1   0  372.16   15.70
   7   1   0  380.46   16.90
   7   1   0  345.07   14.20
   7   1   0  344.07   14.30
  -8  -1   0   30.90    3.90
  -8  -1   0   27.50    3.30
  -8  -1   0   26.70    3.30
  -8  -1   0   32.10    3.70
  -8  -1   0   27.90    3.50
  -8  -1   0   25.90    3.20
  -8  -1   0   35.60    4.70
   8   1   0   29.40    3.30
   8   1   0   32.80    3.30
   8   1   0   32.50    3.90
   8   1   0   32.50    4.10
   8   1   0   37.20    3.40
   8   1   0   30.40    1.70
   8   1   0   36.90    5.20
  -9  -1   0  384.96   17.50
  -9  -1   0  404.36   17.70
  -9  -1   0  406.26   17.30
  -9  -1   0  388.26   18.90
  -9  -1   0  397.96   17.50
   9   1   0  424.66   17.10
   9   1   0  401.86   18.20
   9   1   0  422.76   18.00
   9   1   0  417.36   18.10
 -10  -1   0   89.89    6.40
 -10  -1   0   93.29    6.40
 -10  -1   0   85.89    6.20
 -10  -1   0   82.59    6.00
  10   1   0   91.69    6.50
  10   1   0   91.59    7.40
  10   1   0   93.59    8.70
  10   1   0   89.19    6.80
 -11  -1   0   38.20    4.40
 -11  -1   0   43.20    5.10
 -11  -1   0   63.39    5.60
 -11  -1   0   56.79    7.60
 -11  -1   0   37.50    4.40
  11   1   0   41.90    6.00
  11   1   0   46.90    5.50
  11   1   0   54.39    8.10
 -12  -1   0    2.50    2.80
 -12  -1   0    9.20    2.70
 -12  -1   0   -0.20    4.80
  12   1   0    4.70    5.60
  12   1   0    6.10    4.50
 -13  -1   0    6.80    5.30
 -13  -1   0   11.60    4.10
  13   1   0   16.80    5.90
  12  -2   0   26.50    6.20
  12  -2   0   34.50    8.20
 -12   2   0   21.80    2.80
 -12   2   0   16.80    3.90
 -12   2   0   30.60    7.70
  11  -2   0   16.20    6.30
  11  -2   0   20.40    5.90
 -11   2   0   13.70    3.60
 -11   2   0   16.20    2.60
 -11   2   0   13.70    2.40
 -11   2   0    9.90    4.80
  10  -2   0    1.70    3.30
  10  -2   0    3.10    5.00
  10  -2   0   -1.10    3.70
 -10   2   0   -2.90    2.20
 -10   2   0    0.40    1.60
 -10   2   0   -1.60    1.90
 -10   2   0    2.40    4.10
   9  -2   0   44.10    7.10
   9  -2   0   35.00    5.40
   9  -2   0   43.60    5.30
   9  -2   0   44.00    4.70
  -9   2   0   40.00    3.50
  -9   2   0   42.50    3.50
  -9   2   0   39.80    3.90
  -9   2   0   44.00    3.50
  -9   2   0   56.39    6.50
  -9   2   0   46.00    4.90
   8  -2   0   55.69    5.70
   8  -2   0   66.39    7.10
   8  -2   0   53.19    4.80
   8  -2   0   52.99    5.30
  -8   2   0   50.69    4.00
  -8   2   0   54.09    6.00
  -8   2   0   55.49    3.70
  -8   2   0   55.49    3.90
  -8   2   0   54.89    3.70
  -8   2   0   64.39    3.80
   7  -2   0   39.60    4.50
   7  -2   0   47.10    5.70
   7  -2   0   37.30    4.10
   7  -2   0   33.80    4.10
  -7   2   0   37.00    2.90
  -7   2   0   44.60    3.40
  -7   2   0   39.10    4.80
  -7   2   0   40.50    2.80
  -7   2   0   36.20    2.80
  -7   2   0   40.10    3.00
   6  -2   0  826.92   35.00
   6  -2   0  939.81   36.60
   6  -2   0  880.31   35.00
   6  -2   0  892.61   35.20
  -6   2   0  878.71   33.80
  -6   2   0  863.71   33.90
  -6   2   0  917.91   33.90
  -6   2   0  881.91   34.20
  -6   2   0  886.31   33.90
   5  -2   0  280.27   12.00
   5  -2   0  277.97   12.10
   5  -2   0  275.47   13.00
   5  -2   0  278.77   13.10
   5  -2   0  266.97   12.10
  -5   2   0  263.87   10.80
  -5   2   0  277.57   11.00
  -5   2   0  282.87   11.40
  -5   2   0  278.97   10.90
  -5   2   0  256.37   12.10
  -5   2   0  277.67   11.00
  -5   2   0  291.67   12.00
   4  -2   0  553.04   23.00
   4  -2   0  571.94   22.20
   4  -2   0  561.14   23.00
   4  -2   0  563.94   22.30
   4  -2   0  544.55   22.30
   4  -2   0  549.15   22.40
  -4   2   0  554.44   21.30
  -4   2   0  536.95   22.10
  -4   2   0  548.85   21.10
  -4   2   0  563.64   21.20
  -4   2   0  542.85   22.40
  -4   2   0  577.84   22.40
  -4   2   0  600.04   22.60
  -4   2   0  570.34   21.70
  -4   2   0  564.04   21.30
  -4   2   0  530.15   22.10
   3  -2   0 1052.49   41.10
   3  -2   0 1092.49   41.00
   3  -2   0 1065.89   41.60
   3  -2   0 1054.29   41.00
   3  -2   0 1059.29   41.70
   3  -2   0 1055.49   41.30
  -3   2   0 1065.19   40.20
  -3   2   0 1016.10   40.90
  -3   2   0 1079.89   42.00
  -3   2   0 1091.29   41.10
  -3   2   0 1083.89   40.70
  -3   2   0 1138.09   40.30
  -3   2   0 1072.99   41.40
  -3   2   0 1045.60   41.10
  -3   2   0 1090.09   41.00
   2  -2   0    8.00    1.20
   2  -2   0   10.60    1.30
   2  -2   0    9.30    1.50
   2  -2   0    9.50    1.30
   2  -2   0    8.80    1.50
   2  -2   0   10.70    1.60
  -2   2   0    8.40    1.40
  -2   2   0    9.00    1.20
  -2   2   0    8.70    0.50
  -2   2   0   11.20    1.60
  -2   2   0   10.10    1.30
  -2   2   0    8.90    1.20
  -2   2   0    9.60    1.30
  -2   2   0   12.30    1.70
   1  -2   0 2548.34   95.49
  -1   2   0 2535.75   95.49
   0  -2   0 2934.61  110.39
   0   2   0 2905.41  110.39
   1   2   0 3565.74  135.19
  -2  -2   0 1877.31   78.39
   2   2   0 2166.18   78.59
  -3  -2   0   27.70    2.10
  -3  -2   0   25.10    2.00
  -3  -2   0   30.50    2.10
  -3  -2   0   31.80    2.10
  -3  -2   0   29.20    2.10
  -3  -2   0   26.20    2.00
   3   2   0   30.90    2.10
   3   2   0   29.40    2.20
   3   2   0   33.00    2.00
   3   2   0   33.10    2.10
   3   2   0   26.00    2.10
   3   2   0   29.20    2.00
  -4  -2   0 1929.21   74.09
  -4  -2   0 1993.40   74.29
  -4  -2   0 1955.80   74.39
  -4  -2   0 1955.90   74.09
   4   2   0 1943.21   74.29
   4   2   0 1977.50   74.09
  -5  -2   0 1059.49   40.30
  -5  -2   0 1092.39   40.70
  -5  -2   0 1017.80   40.50
  -5  -2   0 1038.30   40.20
  -5  -2   0 1050.89   40.10
  -5  -2   0 1067.39   40.10
  -5  -2   0 1009.00   40.20
  -5  -2   0 1057.09   40.10
   5   2   0 1042.50   39.80
   5   2   0  993.70   40.10
   5   2   0 1062.19   40.30
   5   2   0 1010.90   39.90
   5   2   0 1022.80   40.00
   5   2   0 1035.50   40.60
  -6  -2   0   30.00    3.00
  -6  -2   0   30.70    3.20
  -6  -2   0   29.50    3.00
  -6  -2   0   40.60    3.60
  -6  -2   0   27.40    3.60
  -6  -2   0   32.90    3.20
   6   2   0   32.40    3.90
   6   2   0   29.50    2.90
   6   2   0   28.40    2.70
   6   2   0   26.70    2.80
   6   2   0   24.60    2.80
   6   2   0   28.70    2.50
  -7  -2   0  451.25   19.10
  -7  -2   0  468.65   19.00
  -7  -2   0  437.96   19.00
  -7  -2   0  456.25   19.20
  -7  -2   0  478.75   19.30
  -7  -2   0  452.65   19.90
  -7  -2   0  469.85   19.10
   7   2   0  465.35   19.00
   7   2   0  446.26   18.90
   7   2   0  472.05   18.40
   7   2   0  461.45   19.10
   7   2   0  459.15   19.40
   7   2   0  482.95   20.20
   7   2   0  434.26   18.40
   7   2   0  470.25   19.30
  -8  -2   0  347.87   15.90
  -8  -2   0  374.76   16.20
  -8  -2   0  391.86   16.30
  -8  -2   0  363.86   15.90
  -8  -2   0  403.26   16.40
  -8  -2   0  371.26   17.10
   8   2   0  372.46   15.90
   8   2   0  355.56   15.80
   8   2   0  388.16   16.60
   8   2   0  378.96   16.30
   8   2   0  342.27   16.00
  -9  -2   0   10.80    2.70
  -9  -2   0   15.50    3.30
  -9  -2   0   14.40    4.20
  -9  -2   0   18.70    3.30
  -9  -2   0   13.80    3.00
   9   2   0   12.80    1.90
   9   2   0   17.80    3.90
   9   2   0   13.90    1.90
   9   2   0   16.00    3.00
   9   2   0   16.30    2.80
   9   2   0   19.90    3.60
   9   2   0   12.10    4.40
 -10  -2   0   49.00    5.10
 -10  -2   0   50.69    5.20
 -10  -2   0   56.89    5.00
 -10  -2   0   42.90    4.80
 -10  -2   0   58.39    6.90
  10   2   0   58.09    4.80
  10   2   0   60.19    6.30
  10   2   0   64.79    7.50
  10   2   0   55.49    5.80
 -11  -2   0   18.50    3.70
 -11  -2   0   24.90    4.20
 -11  -2   0   20.90    5.30
 -11  -2   0   27.40    3.90
 -11  -2   0   24.60    4.10
  11   2   0   28.60    5.20
  11   2   0   24.00    4.80
  11   2   0   25.80    6.20
 -12  -2   0    5.50    2.80
 -12  -2   0    1.60    4.20
 -12  -2   0   -2.80    3.10
 -12  -2   0    5.30    3.00
  12   2   0   -0.30    4.70
  12   2   0    0.40    4.10
  12   2   0   -0.40    3.40
 -13  -2   0   13.50    4.00
 -13  -2   0   17.00    4.80
 -13  -2   0    7.70    5.20
  13   2   0   21.50    7.30
  13   2   0   17.40    6.00
  11  -3   0   34.30    8.00
  11  -3   0   27.40    6.10
 -11   3   0   29.40    6.50
 -11   3   0   25.90    3.80
 -11   3   0   20.10    3.40
  10  -3   0   77.79    9.60
  10  -3   0   78.89    7.50
  10  -3   0   72.89    7.70
 -10   3   0   57.39    7.10
 -10   3   0   66.49    5.00
 -10   3   0   64.29    3.70
 -10   3   0   67.89    3.60
   9  -3   0   41.10    7.10
   9  -3   0   38.40    5.40
   9  -3   0   32.30    5.50
   9  -3   0   36.50    5.20
  -9   3   0   36.60    5.90
  -9   3   0   30.70    3.30
  -9   3   0   35.70    2.80
  -9   3   0   38.30    3.30
  -9   3   0   29.50    2.60
  -9   3   0   33.80    4.80
   8  -3   0   18.30    3.70
   8  -3   0   15.40    3.70
   8  -3   0   16.00    4.00
   8  -3   0   15.20    4.90
  -8   3   0   14.50    2.30
  -8   3   0   15.20    1.90
  -8   3   0   17.10    1.90
  -8   3   0   17.20    2.60
  -8   3   0   18.90    2.10
  -8   3   0   18.20    4.10
   7  -3   0  183.68    9.70
   7  -3   0  190.98   11.20
   7  -3   0  171.88    9.50
  -7   3   0  174.68    7.40
  -7   3   0  172.28    7.70
  -7   3   0  173.78    7.50
  -7   3   0  174.38    8.20
  -7   3   0  166.98    9.70
  -7   3   0  171.08    7.40
   6  -3   0    4.00    2.40
   6  -3   0    5.00    2.40
   6  -3   0    3.40    3.00
   6  -3   0    3.80    2.40
  -6   3   0    5.20    1.10
  -6   3   0    4.40    1.60
  -6   3   0    2.80    2.40
  -6   3   0    6.20    2.10
  -6   3   0    4.30    1.00
  -6   3   0    4.20    1.00
  -6   3   0    4.60    1.20
   5  -3   0  921.81   36.50
   5  -3   0  868.21   36.10
   5  -3   0  919.01   37.10
   5  -3   0  929.91   36.20
   5  -3   0  942.21   37.40
   5  -3   0  923.71   36.10
  -5   3   0  904.61   34.50
  -5   3   0  945.51   34.60
  -5   3   0  893.31   34.60
  -5   3   0  909.81   36.40
  -5   3   0  932.61   35.30
  -5   3   0  904.21   35.90
   4  -3   0  272.77   12.80
   4  -3   0  280.07   12.70
   4  -3   0  271.67   12.30
   4  -3   0  299.97   12.00
   4  -3   0  268.97   12.00
   4  -3   0  284.57   12.00
  -4   3   0  272.37   10.30
  -4   3   0  258.57   10.30
  -4   3   0  273.57   11.30
  -4   3   0  266.67   11.70
  -4   3   0  269.47   10.50
  -4   3   0  277.97   12.00
  -4   3   0  273.37   10.50
   3  -3   0    5.80    1.80
   3  -3   0    7.40    1.60
   3  -3   0    7.10    1.70
   3  -3   0    6.80    2.00
   3  -3   0    6.60    1.60
   3  -3   0    7.00    2.00
  -3   3   0    6.70    1.50
  -3   3   0    4.60    1.40
  -3   3   0    5.50    1.40
  -3   3   0    6.10    0.50
  -3   3   0    6.30    0.50
  -3   3   0    7.50    1.70
  -3   3   0    8.10    1.80
  -3   3   0    3.40    1.50
  -3   3   0    6.80    1.50
   2  -3   0  852.01   33.70
   2  -3   0  822.72   33.40
   2  -3   0  848.02   33.30
   2  -3   0  879.31   33.70
   2  -3   0  831.82   33.70
  -2   3   0  907.01   34.40
  -2   3   0  893.81   33.70
  -2   3   0  874.81   33.40
  -2   3   0  902.91   33.50
  -2   3   0  853.51   33.20
  -2   3   0  853.41   33.10
  -2   3   0  879.21   33.60
  -2   3   0  875.71   33.20
  -2   3   0  867.21   32.40
  -2   3   0  808.22   32.60
   1  -3   0  892.41   35.70
   1  -3   0  919.71   35.60
   1  -3   0  920.81   35.60
   1  -3   0  929.71   34.80
   1  -3   0  916.41   34.80
  -1   3   0  896.51   34.90
  -1   3   0  896.81   35.60
  -1   3   0  911.71   35.50
  -1   3   0  919.51   35.40
  -1   3   0  995.90   35.80
  -1   3   0  930.71   34.90
  -1   3   0  951.90   34.80
  -1   3   0  919.91   34.80
  -1   3   0  921.51   35.90
  -1   3   0  935.41   35.60
  -1   3   0  922.91   35.00
  -1   3   0  951.90   35.40
   0  -3   0  375.36   14.70
   0  -3   0  370.06   14.00
   0  -3   0  355.26   14.40
   0  -3   0  356.86   14.30
   0  -3   0  361.66   14.20
   0  -3   0  377.76   14.90
   0  -3   0  368.16   14.70
   0  -3   0  367.26   14.10
   0   3   0  362.46   14.80
   0   3   0  377.06   14.30
   0   3   0  362.66   13.80
   0   3   0  372.86   14.30
   0   3   0  371.06   14.20
   0   3   0  376.96   14.80
   0   3   0  355.96   14.30
   0   3   0  372.56   14.60
  -1  -3   0 1676.73   64.39
  -1  -3   0 1773.22   64.39
   1   3   0 1622.14   64.49
   1   3   0 1759.92   64.49
  -2  -3   0  173.18    7.20
  -2  -3   0  168.78    7.30
  -2  -3   0  166.68    7.10
  -2  -3   0  175.48    7.30
  -2  -3   0  166.98    7.40
  -2  -3   0  165.08    6.90
  -2  -3   0  171.48    7.30
   2   3   0  175.48    7.20
   2   3   0  155.58    6.90
   2   3   0  172.08    7.30
   2   3   0  170.28    7.20
   2   3   0  167.38    7.30
   2   3   0  166.88    7.30
   2   3   0  168.18    7.40
  -3  -3   0 1026.30   40.20
  -3  -3   0 1061.89   40.30
  -3  -3   0 1086.99   40.40
  -3  -3   0 1026.90   40.10
  -3  -3   0 1065.19   40.20
  -3  -3   0 1057.09   39.40
   3   3   0  992.30   39.50
   3   3   0 1069.19   40.60
   3   3   0 1011.40   40.10
   3   3   0 1092.79   40.20
   3   3   0 1076.59   40.30
   3   3   0 1039.30   40.80
   3   3   0 1014.70   40.20
  -4  -3   0  681.83   26.60
  -4  -3   0  701.83   26.70
  -4  -3   0  685.53   26.80
  -4  -3   0  692.73   26.80
  -4  -3   0  673.23   26.70
   4   3   0  665.43   26.50
   4   3   0  659.23   26.60
   4   3   0  709.23   26.80
   4   3   0  686.13   26.80
   4   3   0  663.13   26.60
   4   3   0  649.04   26.50
  -5  -3   0   26.20    2.80
  -5  -3   0   28.00    2.90
  -5  -3   0   32.10    3.10
  -5  -3   0   35.90    3.20
  -5  -3   0   28.30    2.70
  -5  -3   0   37.30    3.00
  -5  -3   0   32.60    3.20
  -5  -3   0   28.00    3.00
   5   3   0   34.10    3.10
   5   3   0   24.90    2.60
   5   3   0   29.20    2.80
   5   3   0   25.10    2.40
   5   3   0   29.00    3.00
   5   3   0   29.90    2.90
   5   3   0   25.60    2.90
  -6  -3   0   80.19    5.30
  -6  -3   0   85.39    5.10
  -6  -3   0   85.59    5.00
  -6  -3   0   83.59    4.80
  -6  -3   0   85.09    4.90
  -6  -3   0   70.99    4.80
   6   3   0   79.49    4.90
   6   3   0   74.99    5.20
   6   3   0   76.89    4.50
   6   3   0   73.59    4.80
   6   3   0   76.69    4.50
   6   3   0   75.29    4.40
  -7  -3   0  262.77   12.00
  -7  -3   0  247.28   12.30
  -7  -3   0  270.57   14.40
  -7  -3   0  257.67   11.70
  -7  -3   0  261.97   11.70
  -7  -3   0  252.47   11.70
  -7  -3   0  247.88   11.90
   7   3   0  257.87   12.40
   7   3   0  267.47   11.80
   7   3   0  252.37   11.80
   7   3   0  274.67   11.30
   7   3   0  283.17   11.80
   7   3   0  238.78   11.20
  -8  -3   0   41.80    5.00
  -8  -3   0   44.70    4.50
  -8  -3   0   51.89    4.50
  -8  -3   0   46.20    4.30
  -8  -3   0   51.29    4.40
   8   3   0   48.20    5.10
   8   3   0   58.89    4.90
   8   3   0   44.20    4.00
   8   3   0   48.70    3.80
   8   3   0   42.70    4.40
   8   3   0   49.00    4.30
  -9  -3   0  133.19    7.90
  -9  -3   0  131.79    8.20
  -9  -3   0  145.69    9.40
  -9  -3   0  134.69    7.80
  -9  -3   0  129.49    8.10
   9   3   0  121.79    6.90
   9   3   0  157.88    7.50
   9   3   0  128.79    8.30
   9   3   0  156.18    7.90
   9   3   0  144.49    9.40
   9   3   0  136.19    7.80
   9   3   0  141.09    8.10
 -10  -3   0  124.29    8.10
 -10  -3   0  124.69    7.80
 -10  -3   0  124.09    7.70
 -10  -3   0  126.49    9.30
 -10  -3   0  118.99    7.60
  10   3   0  112.09    6.40
  10   3   0  152.38   10.20
  10   3   0  125.19    7.50
  10   3   0  126.79    8.00
  10   3   0  123.49    8.40
 -11  -3   0    0.50    3.10
 -11  -3   0   -3.60    2.70
 -11  -3   0    2.20    4.20
 -11  -3   0    1.50    3.00
 -11  -3   0    4.70    2.80
  11   3   0   -1.70    0.70
  11   3   0    0.40    3.20
  11   3   0    1.40    3.80
  11   3   0   -2.40    1.00
  11   3   0   -1.30    1.30
  11   3   0    0.20    4.00
 -12  -3   0   20.60    6.10
 -12  -3   0   24.40    4.60
 -12  -3   0   18.30    4.00
 -12  -3   0   26.20    4.70
  12   3   0   16.80    4.40
  12   3   0   19.70    5.20
  12   3   0   26.20    6.50
 -13  -3   0    0.80    4.30
 -13  -3   0    0.20    3.20
 -13  -3   0   -2.80    6.40
  13   3   0   -0.20    4.40
  13   3   0   -5.20    5.30
  11  -4   0   25.70    7.80
  11  -4   0   20.80    5.90
 -11   4   0   19.70    5.40
  10  -4   0    1.80    3.30
  10  -4   0    1.70    5.70
  10  -4   0    0.10    4.30
 -10   4   0    0.70    2.10
 -10   4   0    1.70    3.90
   9  -4   0  107.19    9.10
   9  -4   0  124.49   11.20
   9  -4   0  109.99    8.50
  -9   4   0  142.99    6.70
  -9   4   0  113.59   10.50
   8  -4   0   53.39    7.50
   8  -4   0   65.19    6.60
   8  -4   0   66.69    5.90
   8  -4   0   59.79    6.40
  -8   4   0   53.29    6.20
  -8   4   0   57.29    3.70
  -8   4   0   58.79    4.20
  -8   4   0   57.09    3.40
   7  -4   0  224.38   13.10
   7  -4   0  217.48   11.50
   7  -4   0  233.48   11.50
   7  -4   0  213.78   11.00
  -7   4   0  202.58    9.60
  -7   4   0  224.48   11.70
  -7   4   0  207.78    9.00
  -7   4   0  210.98    8.80
   6  -4   0  844.12   33.50
   6  -4   0  846.22   33.80
   6  -4   0  838.72   34.80
   6  -4   0  848.62   33.40
  -6   4   0  797.12   31.10
  -6   4   0  811.92   32.10
  -6   4   0  804.52   31.30
  -6   4   0  784.32   32.90
  -6   4   0  835.02   33.50
   5  -4   0   82.29    6.00
   5  -4   0   79.29    6.40
   5  -4   0   81.09    5.60
   5  -4   0   81.99    5.50
   5  -4   0   90.59    6.70
  -5   4   0   84.19    5.20
  -5   4   0   81.79    5.60
  -5   4   0   78.99    3.40
  -5   4   0   84.09    4.60
  -5   4   0   83.29    3.50
   4  -4   0    8.00    2.40
   4  -4   0    0.40    1.80
   4  -4   0    1.60    1.90
   4  -4   0    2.00    2.30
   4  -4   0    1.60    2.50
  -4   4   0    0.60    1.60
  -4   4   0    1.50    1.50
  -4   4   0    2.30    1.70
   3  -4   0  994.30   40.00
   3  -4   0 1026.20   39.90
   3  -4   0 1016.30   39.50
   3  -4   0 1011.80   39.90
   3  -4   0 1013.20   39.30
  -3   4   0 1011.40   37.80
  -3   4   0  976.50   39.10
  -3   4   0 1000.10   37.80
  -3   4   0 1002.50   39.50
  -3   4   0 1035.80   39.20
  -3   4   0 1026.90   39.10
   2  -4   0    1.30    1.40
   2  -4   0    0.00    1.20
   2  -4   0   -0.10    1.60
   2  -4   0    0.00    1.30
   2  -4   0   -0.10    1.30
  -2   4   0    0.30    0.50
  -2   4   0    2.70    1.60
  -2   4   0    0.20    0.50
  -2   4   0    1.00    1.00
  -2   4   0    1.40    1.20
  -2   4   0    1.50    1.20
  -2   4   0    0.40    0.40
  -2   4   0   -0.30    0.90
  -2   4   0    2.10    1.20
  -2   4   0    1.30    0.70
  -2   4   0    1.40    1.50
  -2   4   0    0.30    1.40
   1  -4   0 1172.98   45.20
   1  -4   0 1155.68   46.50
   1  -4   0 1163.98   46.10
   1  -4   0 1198.58   46.30
   1  -4   0 1164.08   45.20
  -1   4   0 1224.38   45.30
  -1   4   0 1231.78   46.00
  -1   4   0 1198.88   45.40
  -1   4   0 1222.28   46.30
  -1   4   0 1312.27   46.20
  -1   4   0 1183.78   46.20
  -1   4   0 1192.78   45.40
  -1   4   0 1177.98   46.60
  -1   4   0 1205.98   45.40
  -1   4   0 1230.38   45.50
   0  -4   0 2856.41  107.19
  -1  -4   0   23.30    2.20
  -1  -4   0   27.10    2.10
  -1  -4   0   30.10    1.90
  -1  -4   0   27.70    2.10
  -1  -4   0   26.50    2.00
  -1  -4   0   27.90    2.40
   1   4   0   31.70    2.30
   1   4   0   29.20    2.20
   1   4   0   30.60    2.30
   1   4   0   26.80    2.50
   1   4   0   29.20    2.20
   1   4   0   26.80    2.00
   1   4   0   28.10    2.20
  -2  -4   0 2858.31  107.69
  -3  -4   0   19.20    2.20
  -3  -4   0   19.70    2.20
  -3  -4   0   20.60    2.40
  -3  -4   0   17.20    2.20
  -3  -4   0   24.20    1.70
  -3  -4   0   21.60    2.30
  -3  -4   0   18.70    1.70
   3   4   0   17.10    2.10
   3   4   0   18.00    2.10
   3   4   0   17.20    2.20
   3   4   0   19.40    2.30
   3   4   0   14.30    1.40
   3   4   0   15.00    2.10
   3   4   0   17.80    2.20
  -4  -4   0  480.75   20.00
  -4  -4   0  470.65   20.00
  -4  -4   0  499.65   20.10
  -4  -4   0  505.05   19.70
  -4  -4   0  507.95   20.00
  -4  -4   0  481.25   19.90
  -4  -4   0  487.05   20.00
   4   4   0  513.65   20.00
   4   4   0  486.25   20.10
   4   4   0  487.85   20.10
   4   4   0  493.05   20.00
   4   4   0  506.85   19.90
   4   4   0  491.95   19.90
  -5  -4   0  751.42   31.10
  -5  -4   0  784.42   31.00
  -5  -4   0  788.52   31.20
  -5  -4   0  774.12   31.10
  -5  -4   0  783.72   31.00
   5   4   0  786.32   30.80
   5   4   0  787.82   31.10
   5   4   0  788.92   31.00
   5   4   0  765.92   30.90
   5   4   0  794.52   31.10
   5   4   0  821.02   31.30
  -6  -4   0  323.27   12.80
  -6  -4   0  278.17   12.60
  -6  -4   0  291.27   12.80
  -6  -4   0  274.67   12.70
  -6  -4   0  261.17   12.60
   6   4   0  300.17   12.90
   6   4   0  273.77   12.20
   6   4   0  268.07   12.50
   6   4   0  289.67   12.50
   6   4   0  263.77   12.30
   6   4   0  273.57   12.70
  -7  -4   0   88.29    6.00
  -7  -4   0   98.09    6.00
  -7  -4   0   93.99    6.20
  -7  -4   0  105.49    6.20
  -7  -4   0   90.59    5.90
  -7  -4   0   93.49    5.90
   7   4   0   91.89    5.50
   7   4   0   87.29    5.90
   7   4   0   97.39    5.50
   7   4   0   91.59    6.20
  -8  -4   0  489.55   20.60
  -8  -4   0  505.65   20.90
  -8  -4   0  471.85   20.40
  -8  -4   0  462.15   20.70
  -8  -4   0  493.85   21.20
   8   4   0  509.65   20.10
   8   4   0  483.55   20.20
   8   4   0  467.75   20.50
   8   4   0  440.06   20.20
   8   4   0  498.05   21.30
  -9  -4   0   20.60    3.80
  -9  -4   0   17.10    3.90
  -9  -4   0   16.00    3.40
  -9  -4   0   22.40    4.50
   9   4   0   27.10    4.80
   9   4   0   16.10    3.00
   9   4   0   23.60    3.90
 -10  -4   0  124.19    9.50
 -10  -4   0  133.29    8.60
 -10  -4   0  139.29    8.60
 -10  -4   0  137.89    8.40
 -10  -4   0  129.99    8.20
  10   4   0  128.69    7.20
  10   4   0  139.99    9.10
  10   4   0  139.69   10.00
  10   4   0  134.09    8.50
  10   4   0  129.59    8.20
 -11  -4   0   24.50    4.60
 -11  -4   0   23.80    5.50
 -11  -4   0   25.00    5.20
 -11  -4   0   31.60    4.60
  11   4   0   28.40    5.70
  11   4   0   29.60    5.00
  11   4   0   29.20    5.30
  11   4   0   28.90    3.50
 -12  -4   0   14.30    4.20
 -12  -4   0   10.50    3.90
 -12  -4   0    7.20    5.10
 -12  -4   0   11.90    3.50
  12   4   0   11.20    5.30
  12   4   0    5.70    3.90
  12   4   0   12.10    4.90
 -13  -4   0   11.00    4.80
 -13  -4   0    3.00    4.00
  13   4   0   15.30    5.10
  10  -5   0   22.20    5.30
  10  -5   0   40.00    8.60
  10  -5   0   25.50    6.30
 -10   5   0   28.30    6.10
 -10   5   0   21.00    4.90
   9  -5   0    9.50    5.80
   9  -5   0    4.50    6.40
   9  -5   0   12.50    4.30
  -9   5   0    7.40    2.00
  -9   5   0    8.10    4.20
  -9   5   0    4.90    3.80
   8  -5   0  124.79    8.90
   8  -5   0  138.79   10.90
   8  -5   0  121.69    8.90
  -8   5   0  113.89    8.20
  -8   5   0  104.89    5.20
  -8   5   0  136.99    9.20
  -8   5   0  102.19    5.40
   7  -5   0   12.80    4.00
   7  -5   0   16.20    5.20
   7  -5   0   22.30    4.40
  -7   5   0   15.90    1.80
  -7   5   0   19.20    4.30
  -7   5   0   18.70    2.70
  -7   5   0   16.70    1.60
  -7   5   0   13.00    3.80
   6  -5   0  109.59    8.70
   6  -5   0  105.19    7.40
   6  -5   0  103.29    7.40
   6  -5   0  100.19    8.30
  -6   5   0  114.59    7.30
  -6   5   0   93.59    4.30
  -6   5   0  104.29    6.50
  -6   5   0  101.19    7.00
  -6   5   0   98.69    5.60
   5  -5   0  280.57   13.10
   5  -5   0  289.17   14.30
   5  -5   0  275.37   13.00
   5  -5   0  279.97   13.60
   5  -5   0  261.57   13.70
  -5   5   0  265.47   10.50
  -5   5   0  276.07   13.00
  -5   5   0  265.07   13.00
  -5   5   0  262.07   10.50
  -5   5   0  289.37   11.90
   4  -5   0    2.00    2.70
   4  -5   0    3.50    2.80
   4  -5   0    6.10    2.40
   4  -5   0    5.50    2.50
   4  -5   0    3.90    2.70
  -4   5   0    2.20    1.60
  -4   5   0    2.70    0.60
  -4   5   0    3.00    0.60
  -4   5   0    3.80    1.90
  -4   5   0    2.70    2.70
  -4   5   0    2.70    2.00
   3  -5   0   27.00    3.80
   3  -5   0   29.90    4.00
   3  -5   0   23.30    3.20
   3  -5   0   27.50    3.80
   3  -5   0   30.40    3.30
  -3   5   0   22.00    2.80
  -3   5   0   26.10    3.30
  -3   5   0   26.20    2.70
  -3   5   0   25.00    1.50
  -3   5   0   25.90    1.40
  -3   5   0   25.50    1.40
   2  -5   0  901.71   35.60
   2  -5   0  914.21   36.10
   2  -5   0  911.71   35.60
  -2   5   0  886.81   34.60
  -2   5   0  929.21   34.20
  -2   5   0  902.61   34.10
  -2   5   0  877.61   35.40
  -2   5   0  899.81   34.20
  -2   5   0  902.31   35.10
  -2   5   0  913.11   34.20
  -2   5   0  868.21   35.50
   1  -5   0  127.69    6.50
   1  -5   0  134.59    6.70
   1  -5   0  128.99    5.40
   1  -5   0  129.09    5.40
   1  -5   0  128.99    7.00
  -1   5   0  121.09    5.60
  -1   5   0  133.69    5.70
  -1   5   0  134.09    5.60
  -1   5   0  128.19    5.40
  -1   5   0  121.99    6.50
  -1   5   0  131.39    6.20
  -1   5   0  125.29    6.30
  -1   5   0  128.79    5.70
   0  -5   0  718.93   28.40
   0  -5   0  731.23   27.80
   0  -5   0  705.63   29.20
   0  -5   0  732.13   28.50
   0  -5   0  742.73   28.80
   0  -5   0  732.53   29.40
   0  -5   0  774.22   29.40
   0  -5   0  797.92   28.20
   0   5   0  703.73   28.60
   0   5   0  739.63   29.00
   0   5   0  766.22   28.60
   0   5   0  747.83   28.80
   0   5   0  748.53   29.20
   0   5   0  730.33   28.60
   0   5   0  704.73   29.40
  -1  -5   0 1481.85   55.29
  -1  -5   0 1417.36   54.99
  -1  -5   0 1509.25   54.99
  -1  -5   0 1388.56   55.09
  -1  -5   0 1440.16   55.79
  -1  -5   0 1408.06   55.19
  -1  -5   0 1456.05   55.79
   1   5   0 1487.25   55.19
   1   5   0 1475.15   55.39
   1   5   0 1507.45   55.39
   1   5   0 1487.15   55.49
   1   5   0 1377.86   55.69
   1   5   0 1422.76   55.79
   1   5   0 1454.45   55.29
  -2  -5   0 1920.11   77.19
  -2  -5   0 1982.80   77.19
  -2  -5   0 2105.69   77.59
  -2  -5   0 2093.09   77.09
  -2  -5   0 2047.10   76.69
  -2  -5   0 2043.30   77.69
  -2  -5   0 2048.79   77.29
   2   5   0 2046.90   77.39
   2   5   0 2074.39   77.29
   2   5   0 1947.51   77.29
   2   5   0 1983.30   77.29
   2   5   0 2022.30   77.59
   2   5   0 2109.49   77.19
   2   5   0 2077.89   77.39
  -3  -5   0  732.83   29.10
  -3  -5   0  726.53   28.30
  -3  -5   0  745.43   29.00
  -3  -5   0  725.83   29.00
  -3  -5   0  736.83   28.70
  -3  -5   0  731.23   29.20
  -3  -5   0  775.82   29.50
   3   5   0  734.63   29.20
   3   5   0  750.02   29.10
   3   5   0  727.43   28.80
   3   5   0  744.93   29.20
   3   5   0  730.43   29.10
   3   5   0  738.13   29.30
  -4  -5   0  471.65   19.20
  -4  -5   0  448.36   19.00
  -4  -5   0  446.76   19.10
  -4  -5   0  475.15   19.00
  -4  -5   0  463.35   18.50
  -4  -5   0  468.15   18.20
  -4  -5   0  484.05   19.40
   4   5   0  467.95   19.00
   4   5   0  413.46   18.20
   4   5   0  458.75   19.00
   4   5   0  490.35   19.30
   4   5   0  489.05   19.30
   4   5   0  463.75   19.20
   4   5   0  454.35   18.90
  -5  -5   0  183.48    9.10
  -5  -5   0  182.48    9.50
  -5  -5   0  215.68    9.40
  -5  -5   0  177.78    8.60
  -5  -5   0  187.88    9.10
  -5  -5   0  173.38    8.80
   5   5   0  186.08    9.20
   5   5   0  172.18    9.00
   5   5   0  202.48    9.10
   5   5   0  183.98    8.90
   5   5   0  188.38    9.40
   5   5   0  186.78    9.60
  -6  -5   0  442.46   18.50
  -6  -5   0  445.66   18.80
  -6  -5   0  415.96   18.60
  -6  -5   0  418.66   18.50
  -6  -5   0  431.56   18.60
  -6  -5   0  438.76   18.80
   6   5   0  451.95   18.40
   6   5   0  437.96   18.80
   6   5   0  459.55   18.70
   6   5   0  432.76   18.70
   6   5   0  447.56   19.20
   6   5   0  444.06   18.60
  -7  -5   0  130.29    7.60
  -7  -5   0  125.59    9.10
  -7  -5   0  130.79    7.30
  -7  -5   0  130.39    7.50
  -7  -5   0  134.09    7.80
  -7  -5   0  130.69    8.10
   7   5   0  129.39    7.20
   7   5   0  131.19    7.30
   7   5   0  120.09    7.00
   7   5   0  144.09    7.80
   7   5   0  134.29    7.70
  -8  -5   0  127.59    8.20
  -8  -5   0  131.39    7.90
  -8  -5   0  131.39    8.20
  -8  -5   0  137.79    8.10
  -8  -5   0  152.58    8.40
   8   5   0  121.79    7.30
   8   5   0  140.89    7.50
   8   5   0  149.29    8.50
   8   5   0  136.49    8.00
  -9  -5   0  335.07   16.10
  -9  -5   0  346.57   16.50
  -9  -5   0  338.47   15.90
  -9  -5   0  344.47   15.80
   9   5   0  333.57   15.80
   9   5   0  351.56   16.60
   9   5   0  334.27   15.00
 -10  -5   0   -0.70    2.90
 -10  -5   0    3.30    3.00
 -10  -5   0   -1.40    3.30
 -10  -5   0    0.40    3.10
  10   5   0   -0.60    3.50
  10   5   0    2.70    2.90
  10   5   0    0.10    2.90
 -11  -5   0   26.30    4.80
 -11  -5   0   30.10    4.60
 -11  -5   0   33.90    6.10
 -11  -5   0   28.10    5.00
  11   5   0   31.80    5.10
  11   5   0   32.10    5.40
  11   5   0   49.10    6.90
  11   5   0   37.60    5.00
  11   5   0   34.80    4.20
 -12  -5   0   34.50    5.60
 -12  -5   0   21.90    5.30
 -12  -5   0   32.90    6.30
  12   5   0   32.10    6.60
  12   5   0   31.20    3.90
  12   5   0   32.10    5.10
  12   5   0   51.79    7.00
 -13  -5   0   25.70    5.80
 -13  -5   0   14.80    9.20
 -13  -5   0    8.10    5.60
  13   5   0   -2.60    3.00
  13   5   0   10.50    5.10
  13   5   0   23.60    6.40
   9  -6   0   13.30    5.20
   9  -6   0   13.50    5.30
  -9   6   0   11.00    4.30
  -9   6   0   15.30    4.30
   8  -6   0    4.90    5.20
   8  -6   0    2.30    4.10
   8  -6   0    1.10    3.90
  -8   6   0    2.90    1.30
  -8   6   0    6.40    4.00
  -8   6   0    4.30    2.30
  -8   6   0    3.80    3.60
   7  -6   0   41.70    7.20
   7  -6   0   36.80    5.70
   7  -6   0   37.50    5.70
  -7   6   0   31.20    5.00
  -7   6   0   33.80    4.90
  -7   6   0   34.50    2.20
  -7   6   0   33.00    2.30
  -7   6   0   31.90    4.40
   6  -6   0  220.98   13.00
   6  -6   0  221.28   12.20
   6  -6   0  219.48   11.60
   6  -6   0  201.78   11.20
  -6   6   0  223.58   11.40
  -6   6   0  204.48   10.80
  -6   6   0  189.78    8.10
  -6   6   0  185.48    8.20
  -6   6   0  221.78   10.30
   5  -6   0  150.08    9.00
   5  -6   0  127.29    8.30
   5  -6   0  144.09    9.20
   5  -6   0  127.59    9.00
   5  -6   0  128.09    8.10
  -5   6   0  123.09    8.00
  -5   6   0  131.09    7.50
  -5   6   0  130.99    7.40
  -5   6   0  118.09    6.60
  -5   6   0  119.29    5.30
  -5   6   0  118.09    5.10
   4  -6   0  475.65   21.70
   4  -6   0  493.65   22.00
   4  -6   0  492.95   21.10
   4  -6   0  525.05   21.90
  -4   6   0  490.35   21.10
  -4   6   0  479.65   20.50
  -4   6   0  470.65   18.70
  -4   6   0  499.65   20.30
   3  -6   0  195.68   10.20
   3  -6   0  193.98   10.00
   3  -6   0  199.88   10.70
  -3   6   0  194.78    7.80
  -3   6   0  211.78    9.60
  -3   6   0  182.88    8.90
  -3   6   0  190.18   10.00
  -3   6   0  192.68    8.00
  -3   6   0  201.78    8.20
  -3   6   0  207.08    7.90
   2  -6   0 1039.50   41.10
   2  -6   0 1021.30   41.60
   2  -6   0 1045.10   41.10
  -2   6   0 1052.89   39.50
  -2   6   0 1046.40   39.50
  -2   6   0 1036.40   39.70
  -2   6   0 1011.30   39.60
  -2   6   0 1030.30   41.10
  -2   6   0 1050.89   39.50
  -2   6   0 1055.99   40.60
   1  -6   0  617.54   25.40
   1  -6   0  600.54   24.70
   1  -6   0  610.94   25.00
   1  -6   0  584.24   23.40
   1  -6   0  591.74   23.50
  -1   6   0  621.14   23.80
  -1   6   0  620.34   23.90
  -1   6   0  605.94   23.80
  -1   6   0  657.43   23.50
  -1   6   0  599.24   23.80
   0  -6   0   96.39    5.80
   0  -6   0   93.19    5.00
   0  -6   0   85.69    4.50
   0  -6   0   84.19    4.50
   0  -6   0   89.79    5.40
   0  -6   0   89.59    5.70
   0   6   0  109.29    5.90
   0   6   0   88.09    4.80
   0   6   0   85.49    5.10
   0   6   0   93.19    4.60
   0   6   0   83.99    4.90
   0   6   0   96.69    4.80
  -1  -6   0  259.57   11.40
  -1  -6   0  271.37   11.40
  -1  -6   0  267.97   11.70
  -1  -6   0  282.37   12.60
  -1  -6   0  267.27   11.80
  -1  -6   0  270.37   12.60
  -1  -6   0  272.57   12.50
  -1  -6   0  269.67   11.80
   1   6   0  325.47   12.90
   1   6   0  308.67   12.20
   1   6   0  268.07   12.10
   1   6   0  309.77   11.90
   1   6   0  270.57   12.00
   1   6   0  290.17   12.00
  -2  -6   0 2074.79   75.99
  -2  -6   0 1957.90   76.39
  -2  -6   0 2025.20   76.19
  -2  -6   0 2161.48   76.99
  -2  -6   0 1940.91   75.99
  -2  -6   0 1968.10   76.19
   2   6   0 2028.60   76.49
   2   6   0 1866.91   76.99
   2   6   0 2259.17   76.59
   2   6   0 1895.11   76.19
   2   6   0 2051.19   76.19
   2   6   0 1805.12   76.39
  -3  -6   0  113.59    5.20
  -3  -6   0  116.69    6.10
  -3  -6   0  126.09    6.20
  -3  -6   0  129.29    6.80
  -3  -6   0  112.29    6.10
  -3  -6   0  139.79    6.60
  -3  -6   0  120.39    6.40
   3   6   0  109.79    6.40
   3   6   0  126.99    6.50
   3   6   0  121.29    6.40
   3   6   0  116.39    6.50
   3   6   0  102.79    5.90
   3   6   0  137.39    6.50
   3   6   0  115.59    6.20
  -4  -6   0  921.21   36.70
  -4  -6   0  964.70   37.70
  -4  -6   0  959.80   37.40
  -4  -6   0  937.41   36.90
  -4  -6   0  954.50   37.70
  -4  -6   0  954.10   38.00
  -4  -6   0  923.81   37.50
   4   6   0  930.81   37.50
   4   6   0 1004.30   37.90
   4   6   0  999.40   38.70
   4   6   0  954.60   37.60
  -5  -6   0  566.44   22.90
  -5  -6   0  578.14   23.40
  -5  -6   0  552.94   23.60
  -5  -6   0  557.34   23.80
   5   6   0  585.04   23.40
   5   6   0  585.44   23.70
   5   6   0  588.74   23.80
   5   6   0  551.04   23.40
   5   6   0  571.94   23.60
   5   6   0  569.34   23.70
  -6  -6   0  131.99    7.30
  -6  -6   0  126.89    7.50
  -6  -6   0  131.59    7.50
  -6  -6   0  134.99    7.20
  -6  -6   0  132.69    7.70
  -6  -6   0  154.28    7.90
   6   6   0  134.09    7.70
   6   6   0  130.09    7.30
   6   6   0  122.59    7.40
   6   6   0  119.49    7.10
   6   6   0  135.99    7.30
   6   6   0  133.09    7.60
  -7  -6   0  511.35   23.30
  -7  -6   0  573.04   23.10
  -7  -6   0  540.15   23.20
  -7  -6   0  554.94   23.50
   7   6   0  546.15   23.40
   7   6   0  565.34   23.40
   7   6   0  550.04   23.10
   7   6   0  563.24   23.00
  -8  -6   0   41.70    5.10
  -8  -6   0   55.39    5.70
  -8  -6   0   44.20    5.00
  -8  -6   0   51.59    5.50
   8   6   0   51.09    5.40
   8   6   0   58.99    5.50
   8   6   0   54.19    5.30
   8   6   0   47.30    4.90
  -9  -6   0   34.10    4.70
  -9  -6   0   27.80    4.60
  -9  -6   0   32.40    4.90
  -9  -6   0   37.50    5.10
   9   6   0   27.80    4.10
   9   6   0   40.70    5.10
   9   6   0   30.90    5.10
 -10  -6   0   98.79    9.00
 -10  -6   0   91.79    7.90
 -10  -6   0   93.89    7.70
  10   6   0   98.59    8.10
  10   6   0   96.29    6.60
  10   6   0   94.09    7.40
 -11  -6   0   22.80    5.10
 -11  -6   0   15.60    4.60
 -11  -6   0   16.80    4.80
  11   6   0   13.80    4.00
  11   6   0   23.00    5.40
  11   6   0   21.60    4.20
 -12  -6   0    4.40    4.50
 -12  -6   0    7.40    4.20
 -12  -6   0    6.80    4.10
  12   6   0    6.70    4.40
  12   6   0   -1.30    3.50
  12   6   0   -2.50    3.00
  12   6   0   11.10    4.80
 -13  -6   0   28.50    6.00
 -13  -6   0   27.70    9.00
 -13  -6   0   41.60    6.60
  13   6   0   37.50    6.40
  13   6   0   35.10    6.80
  -9   7   0    2.30    4.30
  -9   7   0   -2.40    3.80
   8  -7   0   30.20    6.20
   8  -7   0   24.10    5.60
  -8   7   0   19.50    5.40
  -8   7   0   16.20    4.50
  -8   7   0   13.20    2.60
   7  -7   0   23.60    5.30
   7  -7   0   21.00    5.40
  -7   7   0   22.10    4.30
  -7   7   0   12.20    2.70
  -7   7   0   18.30    1.60
  -7   7   0   18.60    4.70
   6  -7   0    6.60    3.70
   6  -7   0    6.10    4.20
  -6   7   0    6.60    3.10
  -6   7   0    4.90    1.00
  -6   7   0    4.00    2.30
  -6   7   0    8.30    3.60
   5  -7   0  264.67   13.60
   5  -7   0  289.17   14.40
   5  -7   0  286.27   14.60
  -5   7   0  272.87   13.50
  -5   7   0  263.87   12.50
  -5   7   0  255.77   10.60
  -5   7   0  241.18   10.40
   4  -7   0    0.70    3.20
   4  -7   0    3.40    3.20
  -4   7   0    1.40    2.80
  -4   7   0    1.00    1.20
  -4   7   0   -0.40    1.70
  -4   7   0   -1.70    2.10
   3  -7   0  280.87   13.20
   3  -7   0  259.27   12.90
   3  -7   0  266.37   14.70
  -3   7   0  253.57   11.30
  -3   7   0  249.58   10.80
  -3   7   0  279.47   10.50
  -3   7   0  260.97   10.90
  -3   7   0  265.97   10.40
  -3   7   0  268.87   13.10
   2  -7   0   25.00    4.20
   2  -7   0   33.60    4.20
   2  -7   0   33.80    4.70
  -2   7   0   30.30    2.40
  -2   7   0   33.90    3.70
  -2   7   0   31.40    2.50
  -2   7   0   25.60    4.00
  -2   7   0   33.70    2.40
  -2   7   0   32.50    2.60
  -2   7   0   28.50    2.70
   1  -7   0   10.10    3.20
   1  -7   0   15.10    2.80
   1  -7   0   13.80    1.50
   1  -7   0   17.20    3.40
   1  -7   0   13.00    1.40
  -1   7   0   15.40    2.10
  -1   7   0    8.10    2.80
  -1   7   0   14.00    2.60
  -1   7   0   11.40    2.00
  -1   7   0   12.70    1.90
  -1   7   0   14.20    2.10
   0  -7   0  191.28    9.90
   0  -7   0  195.68    8.40
   0  -7   0  187.58    8.40
   0  -7   0  186.78    9.00
   0  -7   0  184.08    9.90
   0  -7   0  204.38   10.30
   0   7   0  198.18    8.80
   0   7   0  198.78    9.20
   0   7   0  193.48    8.60
   0   7   0  186.28    9.20
   0   7   0  186.78    8.70
  -1  -7   0  426.76   18.10
  -1  -7   0  400.36   16.90
  -1  -7   0  433.26   18.10
  -1  -7   0  391.36   16.30
  -1  -7   0  436.76   18.20
  -1  -7   0  401.36   16.90
  -1  -7   0  409.66   16.90
  -1  -7   0  404.36   16.30
   1   7   0  414.06   17.20
   1   7   0  410.16   17.30
   1   7   0  425.96   17.50
   1   7   0  414.06   17.00
  -2  -7   0    6.60    1.80
  -2  -7   0    6.40    2.30
  -2  -7   0    5.50    1.90
  -2  -7   0    8.80    2.30
  -2  -7   0    7.20    1.90
  -2  -7   0    5.90    1.60
   2   7   0    7.50    2.40
   2   7   0    6.40    2.20
   2   7   0    7.20    2.00
   2   7   0    7.00    2.20
   2   7   0    9.90    3.00
   2   7   0    9.80    2.10
  -3  -7   0 1048.20   40.00
  -3  -7   0 1056.19   38.90
  -3  -7   0 1023.30   40.20
  -3  -7   0  991.20   40.10
  -3  -7   0 1005.70   40.30
  -3  -7   0  946.81   39.90
  -3  -7   0 1034.30   40.80
   3   7   0 1093.39   40.60
   3   7   0 1022.70   40.40
   3   7   0 1011.70   40.40
   3   7   0 1028.80   40.70
  -4  -7   0  425.56   17.30
  -4  -7   0  392.56   17.10
  -4  -7   0  388.46   15.90
  -4  -7   0  420.26   17.70
  -4  -7   0  407.46   16.60
  -4  -7   0  392.96   16.90
  -4  -7   0  417.06   17.10
   4   7   0  402.36   17.00
   4   7   0  370.06   16.60
   4   7   0  386.16   17.20
   4   7   0  403.46   17.30
   4   7   0  380.06   17.30
   4   7   0  380.06   17.10
  -5  -7   0  101.49    6.20
  -5  -7   0   94.09    6.20
  -5  -7   0  108.29    8.20
  -5  -7   0  105.29    6.10
  -5  -7   0  101.39    5.30
   5   7   0   92.29    6.50
   5   7   0   90.59    6.40
   5   7   0   88.59    6.00
  -6  -7   0    0.80    1.80
  -6  -7   0    1.00    2.50
  -6  -7   0    2.90    2.60
   6   7   0    3.80    2.80
   6   7   0    0.90    2.30
   6   7   0   -0.40    2.10
   6   7   0    4.40    2.20
  -7  -7   0   22.60    4.00
  -7  -7   0   26.90    4.00
  -7  -7   0   29.00    3.60
   7   7   0   31.10    4.60
   7   7   0   23.60    3.80
   7   7   0   24.00    3.60
   7   7   0   23.80    4.20
  -8  -7   0   97.69    6.80
  -8  -7   0   93.09    7.00
  -8  -7   0  100.29    7.50
   8   7   0   99.29    6.70
   8   7   0   96.09    7.10
   8   7   0   79.99    7.10
   8   7   0   91.59    6.70
  -9  -7   0  275.97   14.40
  -9  -7   0  287.17   14.20
  -9  -7   0  294.47   14.40
   9   7   0  284.37   14.20
   9   7   0  292.37   14.50
   9   7   0  287.67   13.70
   9   7   0  265.47   14.20
 -10  -7   0   -0.80    3.50
 -10  -7   0    2.50    3.30
 -10  -7   0   -0.40    3.40
  10   7   0   -5.60    2.90
  10   7   0   -1.10    3.20
  10   7   0   -1.80    3.30
 -11  -7   0   67.69    7.40
 -11  -7   0   63.59    7.00
 -11  -7   0   83.39    8.20
  11   7   0   64.29    7.40
  11   7   0   63.39    6.90
  11   7   0   61.49    6.20
 -12  -7   0   11.40    4.90
 -12  -7   0   13.20    5.00
 -12  -7   0   16.10    5.10
  12   7   0   13.50    4.30
  12   7   0   11.00    4.70
  12   7   0   14.40    5.20
  12   7   0    8.70    3.70
 -13  -7   0   -2.20    3.80
 -13  -7   0   -4.00    5.40
  13   7   0   -0.70    4.80
  13   7   0   -3.30    3.70
  13   7   0    2.70    4.50
  13   7   0   -5.20    2.60
   8  -8   0    5.20    5.00
  -8   8   0    4.00    3.50
  -8   8   0    2.20    4.70
   7  -8   0   77.19    9.00
   7  -8   0   70.99    7.90
  -7   8   0   74.09    6.60
  -7   8   0   61.39    4.90
  -7   8   0   69.69    7.50
   6  -8   0   29.20    5.50
   6  -8   0   34.80    6.50
  -6   8   0   31.50    3.80
  -6   8   0   25.70    4.10
  -6   8   0   29.30    5.40
   5  -8   0   11.80    4.70
   5  -8   0   14.00    4.40
  -5   8   0    5.70    3.70
  -5   8   0   10.50    3.20
  -5   8   0   10.80    1.70
  -5   8   0   12.40    3.00
  -5   8   0   12.00    1.60
   4  -8   0  114.09    8.80
   4  -8   0  104.09    8.00
   4  -8   0  104.89   12.60
  -4   8   0   97.29    4.90
  -4   8   0  101.19    5.90
  -4   8   0  105.59    5.20
  -4   8   0  103.09    7.70
   3  -8   0   -1.50    2.80
   3  -8   0    1.80    3.60
   3  -8   0   -1.50    3.10
  -3   8   0    1.80    1.40
  -3   8   0    0.90    2.90
  -3   8   0    2.70    1.40
  -3   8   0    1.30    1.00
  -3   8   0    1.60    3.10
  -3   8   0    0.30    1.60
   2  -8   0  117.99    7.50
   2  -8   0  119.39    8.40
  -2   8   0  109.69    5.80
  -2   8   0  119.99    7.00
  -2   8   0  113.69    5.90
  -2   8   0  103.69    7.70
  -2   8   0  119.99    5.70
  -2   8   0  120.29    5.60
   1  -8   0 1397.16   55.79
   1  -8   0 1387.76   54.09
   1  -8   0 1360.26   53.99
   1  -8   0 1537.75   56.79
  -1   8   0 1380.76   56.29
  -1   8   0 1446.86   54.99
  -1   8   0 1468.55   55.69
  -1   8   0 1427.66   54.79
  -1   8   0 1367.16   55.59
  -1   8   0 1594.94   54.99
  -1   8   0 1384.16   54.79
   0  -8   0  148.39    8.60
   0  -8   0  115.29    6.70
   0  -8   0  117.29    5.90
   0  -8   0  123.79    7.90
   0   8   0  130.69    6.50
   0   8   0  115.79    7.70
   0   8   0  114.19    6.50
   0   8   0  107.69    6.30
   0   8   0  118.99    6.90
  -1  -8   0  248.08   11.30
  -1  -8   0  267.87   12.90
  -1  -8   0  250.87   11.30
  -1  -8   0  254.87   11.40
  -1  -8   0  250.57   10.30
  -1  -8   0  260.27   12.40
  -1  -8   0  246.28   10.30
   1   8   0  223.38   11.70
   1   8   0  269.07   11.80
   1   8   0  276.87   11.80
   1   8   0  289.47   12.90
  -2  -8   0  503.55   21.50
  -2  -8   0  501.75   20.30
  -2  -8   0  481.95   19.80
  -2  -8   0  474.25   21.20
  -2  -8   0  465.45   19.80
  -2  -8   0  445.76   20.20
  -2  -8   0  502.15   19.80
  -2  -8   0  487.45   21.00
   2   8   0  508.35   20.70
   2   8   0  488.45   20.60
   2   8   0  532.85   21.50
   2   8   0  479.35   20.50
   2   8   0  491.45   20.40
   2   8   0  515.45   20.90
  -3  -8   0    2.50    2.00
  -3  -8   0   -1.50    1.80
  -3  -8   0   -0.10    1.80
  -3  -8   0   -1.30    1.70
   3   8   0    1.30    2.10
   3   8   0   -0.30    2.30
   3   8   0    0.60    1.90
   3   8   0    1.10    2.00
   3   8   0    0.70    2.10
  -4  -8   0   91.39    5.80
  -4  -8   0   92.89    5.60
  -4  -8   0   85.69    4.20
  -4  -8   0   93.49    6.10
  -4  -8   0   81.79    5.80
   4   8   0   81.89    5.90
   4   8   0   85.19    6.10
   4   8   0   88.79    6.20
   4   8   0   86.39    6.40
  -5  -8   0   32.20    3.30
  -5  -8   0   27.30    3.90
  -5  -8   0   23.30    3.60
  -5  -8   0   26.80    4.00
  -5  -8   0   31.80    2.90
   5   8   0   27.50    4.00
   5   8   0   30.20    4.20
   5   8   0   32.40    4.50
   5   8   0   30.00    4.50
  -6  -8   0   16.30    2.70
  -6  -8   0   10.70    3.20
  -6  -8   0   14.40    3.80
   6   8   0    8.80    3.10
   6   8   0   13.60    3.80
   6   8   0    6.40    3.20
  -7  -8   0   93.09    6.10
  -7  -8   0   89.59    7.00
  -7  -8   0   98.19    7.00
   7   8   0   87.59    7.20
   7   8   0   88.19    7.20
   7   8   0  100.19    6.80
  -8  -8   0   77.19    6.90
  -8  -8   0   71.69    6.60
  -8  -8   0   67.49    5.90
   8   8   0   83.89    7.70
   8   8   0   65.99    5.90
   8   8   0   72.59    6.20
   8   8   0   76.79    6.90
  -9  -8   0   13.10    4.80
  -9  -8   0   15.40    3.80
  -9  -8   0   23.60    4.80
   9   8   0   11.70    3.60
   9   8   0   17.40    4.50
   9   8   0   21.20    4.80
 -10  -8   0   68.09    7.10
 -10  -8   0   63.19    6.70
 -10  -8   0   59.99    7.10
  10   8   0   64.89    7.10
  10   8   0   70.69    7.00
  10   8   0   76.99    6.60
 -11  -8   0    4.70    3.80
 -11  -8   0    1.90    4.10
 -11  -8   0    3.10    4.00
  11   8   0   -0.80    3.70
  11   8   0    0.60    3.80
 -12  -8   0   15.10    5.20
 -12  -8   0   12.30    4.70
 -12  -8   0   17.80    5.00
  12   8   0   13.50    5.20
  12   8   0   13.90    4.40
  12   8   0   15.60    4.50
   7  -9   0    5.20    5.40
  -7   9   0    5.50    4.60
  -7   9   0   -2.60    3.00
  -7   9   0    0.30    3.80
   6  -9   0   18.30    5.40
   6  -9   0   13.80    5.80
  -6   9   0   16.60    4.80
  -6   9   0   12.00    3.10
  -6   9   0   16.40    3.20
   5  -9   0   35.90    6.30
   5  -9   0   28.30    6.30
  -5   9   0   28.20    3.50
  -5   9   0   23.00    5.30
  -5   9   0   31.10    4.00
   4  -9   0    9.50    4.20
   4  -9   0   13.80    4.20
   4  -9   0    7.50    4.60
  -4   9   0   12.30    4.70
  -4   9   0    8.20    1.90
  -4   9   0    8.20    1.90
   3  -9   0  135.49    9.20
   3  -9   0  130.59    9.90
   3  -9   0  131.79    8.90
  -3   9   0  113.09    6.20
  -3   9   0  123.89    6.50
  -3   9   0  131.89    8.90
  -3   9   0  126.79    5.40
   2  -9   0  101.39    8.20
   2  -9   0   91.59    7.00
   2  -9   0   92.59    7.80
  -2   9   0   88.09    4.80
  -2   9   0   90.99    5.30
  -2   9   0   80.69    7.10
   1  -9   0   73.09    3.50
   1  -9   0   71.89    3.50
   1  -9   0   75.59    5.90
   1  -9   0   73.49    7.00
   1  -9   0   72.39    7.10
  -1   9   0   63.19    5.30
  -1   9   0   75.39    4.90
  -1   9   0   76.39    4.70
  -1   9   0   68.79    5.60
  -1   9   0   79.79    6.70
   0  -9   0  369.16   15.60
   0  -9   0  408.16   18.10
   0  -9   0  377.06   16.50
   0   9   0  374.16   16.20
   0   9   0  377.06   16.10
   0   9   0  379.66   16.20
   0   9   0  363.76   17.50
  -1  -9   0  129.59    6.80
  -1  -9   0  122.29    6.90
  -1  -9   0  137.39    8.90
   1   9   0  147.89    9.00
   1   9   0  122.29    8.20
   1   9   0  116.99    7.10
   1   9   0  130.69    7.20
   1   9   0  140.19    7.10
  -2  -9   0   58.19    7.20
  -2  -9   0   46.20    4.30
  -2  -9   0   47.10    3.50
  -2  -9   0   50.09    5.50
  -2  -9   0   45.20    3.90
   2   9   0   56.89    5.20
   2   9   0   45.70    5.50
   2   9   0   46.50    4.50
   2   9   0   56.79    5.20
  -3  -9   0  432.56   18.80
  -3  -9   0  411.36   17.90
  -3  -9   0  428.16   17.50
  -3  -9   0  434.56   18.50
  -3  -9   0  439.86   17.90
   3   9   0  406.36   18.50
   3   9   0  429.06   18.70
  -4  -9   0    5.90    2.70
  -4  -9   0    3.70    2.80
  -4  -9   0    2.90    2.50
  -4  -9   0    4.50    1.80
   4   9   0    5.70    3.10
   4   9   0    0.50    2.60
   4   9   0   -0.10    2.80
   4   9   0    6.60    3.10
  -5  -9   0   40.50    4.90
  -5  -9   0   35.60    2.90
  -5  -9   0   39.90    4.10
  -5  -9   0   46.90    4.80
   5   9   0   38.90    5.20
   5   9   0   43.50    5.40
   5   9   0   39.70    5.30
   5   9   0   37.30    4.90
  -6  -9   0  107.99    6.00
  -6  -9   0  115.99    7.50
  -6  -9   0  114.09    7.70
   6   9   0  105.39    7.30
   6   9   0  106.89    7.90
   6   9   0  110.79    8.00
  -7  -9   0    0.60    3.10
  -7  -9   0    0.30    3.20
  -7  -9   0    0.20    2.30
   7   9   0   -3.30    2.70
   7   9   0    1.10    3.40
   7   9   0   -1.30    3.20
  -8  -9   0  135.99    9.60
  -8  -9   0  149.59   10.50
  -8  -9   0  158.38    8.70
   8   9   0  151.68    8.80
   8   9   0  151.28    9.90
  -9  -9   0   59.39    6.80
  -9  -9   0   66.29    8.00
  -9  -9   0   69.09    6.40
   9   9   0   73.79    6.70
   9   9   0   81.49    7.60
   9   9   0   81.79   11.00
   9   9   0   70.09    6.40
 -10  -9   0    0.70    3.80
 -10  -9   0   -0.70    3.30
 -10  -9   0   -4.60    3.70
  10   9   0    2.10    3.30
  10   9   0    1.00    4.00
  10   9   0   -0.70    3.80
  10   9   0    0.00    3.40
 -11  -9   0   27.60    5.50
 -11  -9   0   30.40    5.40
 -11  -9   0   27.00    5.80
  11   9   0   33.40    5.30
  11   9   0   33.00    5.70
  11   9   0   25.60    5.10
 -12  -9   0    6.40    4.70
 -12  -9   0    4.40    5.30
  12   9   0    5.40    4.30
  12   9   0    5.40    4.40
  12   9   0    5.60    4.40
   6 -10   0    4.10    5.40
   6 -10   0    3.50    4.60
  -6  10   0    2.30    2.80
  -6  10   0   -0.70    4.20
   5 -10   0   22.50    5.80
  -5  10   0   18.40    3.40
  -5  10   0   23.90    5.50
   4 -10   0   73.99    8.10
   4 -10   0   72.79    8.60
  -4  10   0   66.19    7.30
   3 -10   0    0.80    3.40
   3 -10   0    5.90    4.70
   3 -10   0    3.20    4.20
  -3  10   0    2.70    1.00
  -3  10   0   -0.90    4.00
  -3  10   0    2.50    2.20
   2 -10   0  127.59   10.00
   2 -10   0  130.29    8.40
   2 -10   0  142.09    9.80
  -2  10   0  111.19    6.00
  -2  10   0  125.19    8.80
  -2  10   0  112.49    6.40
   1 -10   0  150.48   10.30
   1 -10   0  141.39    9.80
   1 -10   0  140.19    8.50
  -1  10   0  141.89    7.60
  -1  10   0  139.49    7.20
  -1  10   0  136.39    7.30
  -1  10   0  126.39    9.20
   0 -10   0   28.60    5.50
   0 -10   0   34.30    5.60
   0 -10   0   30.90    4.00
   0 -10   0   26.80    2.90
   0  10   0   24.60    3.30
   0  10   0   24.30    3.80
   0  10   0   40.30    4.10
   0  10   0   37.20    5.40
  -1 -10   0  161.88   10.60
  -1 -10   0  153.38    8.40
  -1 -10   0  164.88   10.50
  -1 -10   0  172.68    8.30
   1  10   0  166.08    8.80
   1  10   0  164.68    8.80
   1  10   0  154.78   10.10
   1  10   0  179.08    9.20
  -2 -10   0   70.89    6.50
  -2 -10   0   70.49    4.00
  -2 -10   0   66.59    4.70
  -2 -10   0   65.69    4.00
  -2 -10   0   72.79    5.30
  -2 -10   0   79.19    7.80
   2  10   0   68.09    5.70
   2  10   0   63.09    6.70
   2  10   0   63.79    5.40
   2  10   0   65.69    5.80
  -3 -10   0   59.19    5.20
  -3 -10   0   56.49    5.90
  -3 -10   0   48.00    4.00
  -3 -10   0   70.19    7.30
  -3 -10   0   54.29    4.50
  -3 -10   0   54.09    4.80
   3  10   0   58.19    6.50
   3  10   0   64.89    6.10
   3  10   0   62.19    5.90
   3  10   0   48.40    5.30
  -4 -10   0  184.98    9.80
  -4 -10   0  195.28    9.00
  -4 -10   0  202.08   10.60
  -4 -10   0  192.18    9.80
  -4 -10   0  203.98   10.60
   4  10   0  189.18   10.70
   4  10   0  198.78   11.20
   4  10   0  183.28   10.50
   4  10   0  189.48   10.40
  -5 -10   0    1.30    2.80
  -5 -10   0    5.10    1.90
  -5 -10   0    1.00    2.60
  -5 -10   0    0.40    3.00
   5  10   0    8.10    4.00
   5  10   0    7.00    3.40
   5  10   0    6.40    3.20
  -6 -10   0  144.99    9.20
  -6 -10   0  142.59    9.00
  -6 -10   0  139.59    6.70
   6  10   0  144.39    9.50
   6  10   0  129.29    8.70
   6  10   0  136.99    9.40
  -7 -10   0  140.39    9.20
  -7 -10   0  142.59    9.40
  -7 -10   0  126.09    7.30
   7  10   0  165.48   10.10
   7  10   0  136.29    9.80
  -8 -10   0    2.90    2.60
  -8 -10   0    9.20    4.30
  -8 -10   0    3.30    4.40
   8  10   0   10.20    3.20
   8  10   0    2.50    3.70
   8  10   0   13.10    4.50
   8  10   0    7.00    4.20
  -9 -10   0   58.39    6.90
  -9 -10   0   75.99    6.40
  -9 -10   0   75.29    7.80
   9  10   0   66.19    7.30
   9  10   0   77.49    6.50
   9  10   0   79.29    7.10
   9  10   0   79.79    8.10
 -10 -10   0   21.00    4.20
 -10 -10   0   22.30    5.80
 -10 -10   0   21.90    5.40
  10  10   0   22.70    5.80
  10  10   0   18.70    4.80
  10  10   0   20.70    4.20
  10  10   0   20.50    5.20
 -11 -10   0   -4.40    3.80
 -11 -10   0    5.90    3.60
 -11 -10   0   -5.80    4.30
  11  10   0   -0.10    4.00
  11  10   0    0.90    3.40
  11  10   0    1.50    3.90
   4 -11   0   16.30    8.50
   4 -11   0   15.60    6.40
  -4  11   0   12.30    4.80
   3 -11   0  115.89   10.10
   3 -11   0  108.89   10.60
  -3  11   0  104.29    6.30
  -3  11   0  113.09    9.20
   2 -11   0    3.70    3.50
   2 -11   0    7.20    4.90
   2 -11   0    4.80    4.70
  -2  11   0    6.70    2.60
  -2  11   0    9.30    4.50
  -2  11   0    4.30    1.80
  -2  11   0    2.10    1.80
   1 -11   0    4.00    4.40
   1 -11   0    2.00    2.90
   1 -11   0    2.10    4.80
  -1  11   0    1.50    4.70
  -1  11   0    2.90    2.50
  -1  11   0    1.80    2.10
  -1  11   0    1.70    1.90
   0 -11   0   18.90    5.40
   0 -11   0   15.70    5.20
   0 -11   0   16.70    3.40
   0  11   0   24.30    3.50
   0  11   0   20.10    3.20
   0  11   0   25.40    4.00
   0  11   0   19.10    6.70
  -1 -11   0   67.89    7.80
  -1 -11   0   61.59    7.30
  -1 -11   0   56.39    5.00
   1  11   0   58.59    5.40
   1  11   0   61.29    6.90
   1  11   0   55.29    5.50
   1  11   0   60.69    5.60
  -2 -11   0   38.30    3.70
  -2 -11   0   34.30    5.40
  -2 -11   0   37.90    6.40
   2  11   0   21.20    3.90
   2  11   0   39.70    4.70
   2  11   0   35.10    4.60
   2  11   0   40.70    5.90
  -3 -11   0   66.99    6.70
  -3 -11   0   71.89    8.00
  -3 -11   0   53.79    4.60
  -3 -11   0   59.89    4.30
  -3 -11   0   64.89    5.60
   3  11   0   67.39    7.30
   3  11   0   65.69    6.40
  -4 -11   0   -0.60    2.60
  -4 -11   0    0.10    1.30
  -4 -11   0    3.50    4.30
  -4 -11   0    5.90    3.60
  -4 -11   0    4.90    3.50
   4  11   0    1.80    3.50
   4  11   0    3.10    3.10
  -5 -11   0  114.89    7.70
  -5 -11   0  119.29    7.80
  -5 -11   0  104.79    8.00
   5  11   0  128.79    9.30
   5  11   0  123.19    9.20
   5  11   0  121.49    8.60
  -6 -11   0    4.30    3.50
  -6 -11   0    9.10    3.90
   6  11   0    0.90    3.40
   6  11   0    7.90    3.80
   6  11   0    5.20    4.30
  -7 -11   0   25.00    4.90
  -7 -11   0   35.80    5.60
   7  11   0   17.90    4.70
   7  11   0   31.90    5.80
   7  11   0   29.90    5.30
  -8 -11   0   19.00    4.80
   8  11   0   16.70    3.50
   8  11   0   23.50    5.40
   8  11   0   14.70    4.50
   8  11   0   12.10    4.30
  -9 -11   0    4.80    4.10
  -9 -11   0    2.40    3.90
   9  11   0    9.20    5.30
   9  11   0    5.10    4.50
   9  11   0    5.10    2.80
   9  11   0    7.30    4.10
 -10 -11   0    9.20    5.00
 -10 -11   0   18.50    5.40
  10  11   0   16.00    5.60
  10  11   0    9.70    4.60
  10  11   0   12.80    4.00
  10  11   0   18.80    5.90
 -11 -11   0   33.60    6.40
  11  11   0   26.90    6.40
  11  11   0   30.40    6.30
  11  11   0   35.20    6.00
  11  11   0   27.50    4.50
   3 -12   0    2.80    5.00
   3 -12   0    7.90    5.70
  -3  12   0    6.20    4.80
   2 -12   0   41.30    7.70
  -2  12   0   27.90    6.00
  -2  12   0   28.80    3.70
   1 -12   0    7.20    5.20
   1 -12   0    3.90    5.20
  -1  12   0    4.20    4.50
  -1  12   0    5.30    2.70
  -1  12   0    8.10    2.40
   0 -12   0   18.60    5.80
   0 -12   0   18.00    6.00
   0  12   0   23.60    5.60
   0  12   0   21.70    4.00
   0  12   0   21.90    3.60
  -1 -12   0  104.69    9.70
  -1 -12   0  103.79    9.20
   1  12   0   85.19    6.50
   1  12   0   93.19    8.80
   1  12   0   87.89    6.60
  -2 -12   0   23.00    5.40
  -2 -12   0   15.40    5.50
   2  12   0   15.60    4.80
   2  12   0   16.20    3.90
   2  12   0   16.00    3.70
   3  12   0   72.49    7.80
  -4 -12   0    7.60    5.30
  -4 -12   0    7.20    4.30
  -4 -12   0    6.20    2.60
   4  12   0    8.30    3.60
   4  12   0   10.80    4.80
   4  12   0    5.00    3.60
  -5 -12   0    4.50    3.50
  -5 -12   0   17.10    5.60
  -5 -12   0   10.60    3.50
   5  12   0   12.30    4.20
   5  12   0   12.60    4.10
   5  12   0   20.30    5.20
  -6 -12   0    5.30    3.40
  -6 -12   0   12.60    4.40
   6  12   0   10.10    4.30
   6  12   0   10.30    4.70
   6  12   0    7.50    4.20
  -7 -12   0    3.90    4.20
  -7 -12   0    2.30    3.90
  -7 -12   0   -0.70    1.40
   7  12   0    2.50    4.60
   7  12   0    8.50    4.20
   7  12   0    2.70    3.90
  -8 -12   0   -0.10    4.00
  -8 -12   0   -2.20    3.50
   8  12   0   -2.20    4.50
   8  12   0    0.60    2.60
   8  12   0   -1.70    4.20
   8  12   0   -0.10    3.80
  -9 -12   0   65.59    7.60
  -9 -12   0   54.49    7.20
   9  12   0   74.79    6.00
   9  12   0   66.19    8.20
   9  12   0   77.89    8.90
   9  12   0   73.29    7.80
 -10 -12   0   11.80    4.80
 -10 -12   0    5.60    4.70
  10  12   0    6.00    4.70
  10  12   0   12.00    5.70
  10  12   0    8.40    5.70
   1 -13   0   30.90    7.20
   1 -13   0   45.30    7.90
  -1  13   0   38.20    7.20
  -1  13   0   28.10    3.40
  -1  13   0   39.80    5.20
   0 -13   0   57.89    8.60
   0 -13   0   55.59    8.60
   0  13   0   58.69    7.80
   0  13   0   42.30    4.60
  -1 -13   0   18.30    5.90
   1  13   0   21.80    4.30
   1  13   0   20.20    5.60
   1  13   0   21.80    4.00
  -2 -13   0   29.10    6.10
   2  13   0   31.10    4.70
   2  13   0   27.50    4.50
   2  13   0   17.50    5.50
  -3 -13   0   27.60    6.90
  -3 -13   0   22.50    5.70
   3  13   0   24.40    6.10
   3  13   0   29.00    5.10
   3  13   0   18.80    4.10
  -4 -13   0    0.90    2.40
  -4 -13   0   -3.70    1.80
  -4 -13   0   10.50    6.00
   4  13   0    7.30    3.70
   4  13   0    7.00    4.10
   4  13   0   -4.00    4.00
  -5 -13   0   80.39   13.70
   5  13   0   64.39    7.40
   5  13   0   63.49    7.90
   5  13   0   80.49    8.10
  -6 -13   0   -4.00    6.60
  -6 -13   0    4.20    2.50
  -6 -13   0    3.40    3.50
   6  13   0    5.00    4.10
   6  13   0    7.90    5.20
   6  13   0    9.70    4.50
  -7 -13   0    9.50    4.40
  -7 -13   0   17.30    5.90
   7  13   0   11.40    4.80
   7  13   0   15.30    5.50
   7  13   0   10.70    4.40
  -8 -13   0   26.20    5.90
  -8 -13   0   10.30    4.80
   8  13   0   22.20    6.10
   8  13   0   17.40    5.90
   8  13   0   32.10    6.60
  -3 -14   0   38.50    7.90
   3  14   0   25.40    7.50
   3  14   0   41.50    5.80
  -4 -14   0   52.89    8.50
   4  14   0   37.60    5.80
   4  14   0   35.30    7.70
   4  14   0   26.60    5.10
  -5 -14   0    7.20    6.10
   5  14   0    4.90    5.30
   5  14   0    1.40    3.90
   5  14   0   10.40    4.60
   8  13  -1   16.10    5.90
   8  13  -1   16.70    5.00
   8  13  -1   13.00    4.60
  -8 -13   1   18.80    5.50
  -8 -13   1   21.20    5.40
   7  13  -1    7.10    4.70
  -7 -13   1    5.40    4.00
  -7 -13   1    2.50    4.10
  -7 -13   1    8.00    5.90
   6  13  -1  137.99    9.80
   6  13  -1  134.49   10.30
   6  13  -1  147.19   11.00
  -6 -13   1  128.59    8.80
  -6 -13   1  161.78   12.50
   5  13  -1   25.10    5.70
   5  13  -1   18.20    4.80
   5  13  -1   17.50    4.70
  -5 -13   1   23.30    7.40
   4  13  -1   56.09    7.50
   4  13  -1   54.79    6.30
   4  13  -1   50.79    6.30
   3  13  -1   18.60    5.60
   3  13  -1   13.30    4.40
   3  13  -1   13.50    4.00
  -3 -13   1   19.80    9.50
   2  13  -1    0.60    3.40
   2  13  -1    2.70    3.10
   2  13  -1    3.10    4.70
  -2 -13   1    0.30    1.90
  -2 -13   1   -1.30    5.60
   1  13  -1   36.30    5.20
   1  13  -1   43.60    6.70
   1  13  -1   34.60    4.50
  -1 -13   1   45.60    8.00
   0  13  -1   46.00    6.90
   0  13  -1   48.20    4.90
   0  13  -1   41.60    5.40
   0 -13   1   55.49    8.60
   0 -13   1   49.20    8.20
   9  12  -1   11.50    5.00
  -9 -12   1    3.00    4.40
  -9 -12   1    3.60    4.70
   8  12  -1   40.10    6.10
   8  12  -1   32.90    6.40
   8  12  -1   30.80    6.00
  -8 -12   1   35.10    5.70
  -8 -12   1   40.60    6.30
   7  12  -1    8.80    4.60
   7  12  -1   15.50    4.70
   7  12  -1   15.10    5.10
   7  12  -1   11.90    2.20
  -7 -12   1   19.90    4.80
  -7 -12   1    9.90    3.70
   6  12  -1   -8.60    3.70
   6  12  -1   -3.70    3.60
   6  12  -1   -0.70    3.40
  -6 -12   1    0.50    1.50
  -6 -12   1    1.60    4.70
  -6 -12   1   -2.30    3.10
   5  12  -1    8.70    3.80
   5  12  -1   10.30    4.10
   5  12  -1    9.40    4.70
  -5 -12   1    8.70    3.60
  -5 -12   1    6.80    5.10
  -5 -12   1    7.60    3.20
   4  12  -1   68.09    6.80
   4  12  -1   73.89    8.00
   4  12  -1   56.59    6.40
  -4 -12   1   71.29    8.60
   3  12  -1   -0.90    2.80
   3  12  -1   -1.00    4.00
   3  12  -1    1.20    3.30
  -3 -12   1    0.10    1.40
  -3 -12   1   -2.00    1.50
  -3 -12   1   -4.10    4.40
   2  12  -1   64.49    6.10
   2  12  -1   61.49    5.80
   2  12  -1   61.79    7.20
  -2 -12   1   78.49    8.90
  -2 -12   1   60.49    7.40
   1  12  -1   23.30    3.90
   1  12  -1   24.20    5.60
   1  12  -1   29.00    4.40
  -1 -12   1   31.10    6.30
  -1 -12   1   39.80    7.30
   0  12  -1   56.69    7.10
   0  12  -1   70.09    5.50
   0  12  -1   74.09    5.90
   0 -12   1   67.49    8.30
   0 -12   1   65.09    8.60
  -1  12  -1   82.79    5.50
  -1  12  -1   91.59    6.40
  -1  12  -1   75.89    8.50
   1 -12   1  107.89   11.50
   1 -12   1   95.99   10.30
  -2  12  -1    4.50    4.20
  -2  12  -1    1.60    2.40
   2 -12   1   -1.30    4.80
   2 -12   1    1.70    3.80
   2 -12   1    0.80    5.10
  -3  12  -1   12.50    5.30
   3 -12   1   18.90    6.60
   3 -12   1    8.70    5.80
  10  11  -1   18.70    3.50
  10  11  -1   16.70    6.00
  10  11  -1   18.90    5.30
  10  11  -1   15.30    4.80
 -10 -11   1   18.50    5.40
 -10 -11   1   25.00    5.80
   9  11  -1  161.68   11.30
   9  11  -1  147.59    8.20
   9  11  -1  159.98   10.40
   9  11  -1  166.28   11.50
  -9 -11   1  149.69   10.60
  -9 -11   1  145.89   10.90
   8  11  -1   14.30    4.40
   8  11  -1   17.60    4.90
   8  11  -1   18.80    3.00
   8  11  -1   13.50    4.60
  -8 -11   1   20.50    5.30
  -8 -11   1   19.30    5.20
   7  11  -1   20.70    5.10
   7  11  -1   13.70    4.50
   7  11  -1   16.70    2.70
   7  11  -1   19.00    4.50
  -7 -11   1   16.20    4.20
  -7 -11   1    5.40    3.90
   6  11  -1   62.79    6.40
   6  11  -1   55.19    6.90
   6  11  -1   49.70    6.10
  -6 -11   1   60.09    6.10
  -6 -11   1   48.20    5.90
   5  11  -1   39.20    5.50
   5  11  -1   32.80    5.70
  -5 -11   1   30.00    4.70
  -5 -11   1   37.10    6.40
  -5 -11   1   33.20    4.60
  -5 -11   1   34.50    3.90
   4  11  -1    4.50    6.60
   4  11  -1    4.70    3.10
   4  11  -1   -0.50    3.10
  -4 -11   1    5.50    3.10
  -4 -11   1    2.20    2.80
  -4 -11   1    1.70    4.20
  -4 -11   1    5.60    2.60
   3  11  -1  160.48    9.50
   3  11  -1  172.18   11.90
   3  11  -1  156.88    9.50
  -3 -11   1  161.78    8.00
  -3 -11   1  156.38    8.50
  -3 -11   1  146.69    8.80
  -3 -11   1  156.38   10.10
  -3 -11   1  165.38   11.40
   2  11  -1    3.50    2.80
   2  11  -1    5.90    3.00
   2  11  -1    3.90    4.00
  -2 -11   1    4.70    2.50
  -2 -11   1    1.60    3.60
  -2 -11   1   -0.30    3.80
   1  11  -1  144.89    8.40
   1  11  -1  139.69    8.80
   1  11  -1  141.29    9.90
   1  11  -1  142.09    8.40
  -1 -11   1  142.09   10.80
  -1 -11   1  150.48   10.50
  -1 -11   1  139.89    8.50
   0  11  -1    3.00    2.50
   0  11  -1   -1.60    4.00
   0  11  -1    1.10    2.50
   0  11  -1    0.30    2.20
   0 -11   1   -0.50    2.90
   0 -11   1    4.00    4.40
   0 -11   1    0.30    4.40
   0 -11   1   -0.40    1.10
  -1  11  -1   -0.50    2.30
  -1  11  -1    3.50    2.30
  -1  11  -1   -0.40    1.80
   1 -11   1    2.00    4.40
   1 -11   1   -0.50    4.60
  -2  11  -1   85.79    4.80
  -2  11  -1   93.49    8.10
  -2  11  -1   83.89    5.70
  -2  11  -1   79.79    4.90
   2 -11   1   98.29    9.40
   2 -11   1  102.89    9.50
   2 -11   1   95.19    8.20
  -3  11  -1   13.80    4.50
  -3  11  -1   24.90    3.10
   3 -11   1   20.50    5.00
   3 -11   1   19.20    6.00
  -4  11  -1    0.10    4.10
  -4  11  -1   -1.30    3.40
   4 -11   1    8.00    5.20
   4 -11   1   -3.30    4.80
  11  10  -1   15.50    4.70
  11  10  -1   13.20    5.00
  11  10  -1   14.10    3.80
 -11 -10   1   15.80    5.30
 -11 -10   1   10.20    4.40
  10  10  -1   28.60    4.20
  10  10  -1   37.00    6.20
  10  10  -1   34.00    6.40
  10  10  -1   31.60    5.60
 -10 -10   1   27.80    5.50
 -10 -10   1   22.30    4.60
 -10 -10   1   36.60    6.30
   9  10  -1   10.90    4.40
   9  10  -1    6.20    4.40
   9  10  -1    2.80    4.00
   9  10  -1    2.00    2.60
  -9 -10   1    2.40    4.50
  -9 -10   1   -2.50    3.60
  -9 -10   1    1.60    3.00
   8  10  -1   80.29    7.40
   8  10  -1   89.39    8.40
   8  10  -1   99.49    8.50
   8  10  -1   96.59    6.20
  -8 -10   1   92.29    6.60
  -8 -10   1   95.99    8.30
  -8 -10   1  112.29    8.30
   7  10  -1  202.08   11.80
   7  10  -1  191.68    9.50
   7  10  -1  192.38   11.50
   7  10  -1  197.08   11.00
  -7 -10   1  197.78   11.10
  -7 -10   1  195.88   11.60
  -7 -10   1  183.28    9.40
   6  10  -1   -1.60    3.70
   6  10  -1    1.00    3.30
   6  10  -1   -3.70    3.90
  -6 -10   1   -0.50    3.30
  -6 -10   1    0.40    2.90
  -6 -10   1   -0.20    1.40
   5  10  -1   88.59    7.30
   5  10  -1   71.99    6.30
   5  10  -1   79.49    7.10
   5  10  -1   88.29    5.10
  -5 -10   1   82.79    6.40
  -5 -10   1   80.29    6.50
   4  10  -1   72.59    6.40
   4  10  -1   77.59    6.00
   4  10  -1   70.39    6.20
   4  10  -1   88.89    5.00
   4  10  -1   69.19    6.80
  -4 -10   1   73.59    5.60
  -4 -10   1   73.99    6.80
  -4 -10   1   75.49    8.20
  -4 -10   1   75.89    7.70
  -4 -10   1   70.79    5.30
   3  10  -1   24.80    3.90
   3  10  -1   19.20    3.70
   3  10  -1   24.60    5.00
   3  10  -1   21.70    3.90
  -3 -10   1   29.60    5.50
  -3 -10   1   19.40    3.20
  -3 -10   1   26.70    4.00
  -3 -10   1   26.10    3.40
  -3 -10   1   19.00    3.30
   2  10  -1  149.79    8.50
   2  10  -1  142.49    8.60
   2  10  -1  159.28    8.60
   2  10  -1  156.58    9.50
  -2 -10   1  149.69    6.40
  -2 -10   1  136.39    8.00
  -2 -10   1  144.39    6.40
  -2 -10   1  147.09    9.40
  -2 -10   1  151.28   10.20
  -2 -10   1  134.99    7.90
   1  10  -1    4.40    3.30
   1  10  -1    6.70    2.70
   1  10  -1    8.30    2.60
   1  10  -1    8.30    2.60
  -1 -10   1    7.50    3.90
  -1 -10   1   10.20    4.50
  -1 -10   1    9.20    3.00
  -1 -10   1    8.90    2.30
   0  10  -1   83.99    7.40
   0  10  -1   87.29    5.90
   0  10  -1   90.79    6.00
   0  10  -1   84.59    5.60
   0 -10   1   92.19    7.00
   0 -10   1  101.99    8.30
   0 -10   1   95.39    8.40
  -1  10  -1  105.99    6.00
  -1  10  -1  107.69    6.50
  -1  10  -1  117.69    8.20
  -1  10  -1  100.09    6.20
   1 -10   1  104.69    7.90
   1 -10   1  108.39    9.20
   1 -10   1  115.39    9.10
  -2  10  -1   66.19    4.10
  -2  10  -1   68.39    5.30
  -2  10  -1   87.49    7.40
  -2  10  -1   69.19    4.40
   2 -10   1   62.59    7.80
   2 -10   1   84.39    8.30
   2 -10   1   68.59    8.00
  -3  10  -1   17.80    4.50
  -3  10  -1   11.30    2.40
   3 -10   1   14.40    5.40
   3 -10   1   16.40    4.80
   3 -10   1   17.50    5.40
  -4  10  -1   64.79    4.10
   4 -10   1   60.89    7.50
   4 -10   1   55.69    7.60
   4 -10   1   76.19    9.00
  -5  10  -1    1.30    3.30
  -5  10  -1    0.70    3.80
   5 -10   1    5.60    5.90
   5 -10   1    3.40    4.70
  12   9  -1   26.80    5.90
  12   9  -1   29.50    5.30
  12   9  -1   23.50    4.90
 -12  -9   1   16.60    5.00
 -12  -9   1   25.70    6.50
 -12  -9   1   27.00    6.10
  11   9  -1    3.50    4.40
  11   9  -1    4.70    3.70
  11   9  -1    2.10    3.90
 -11  -9   1    3.40    4.40
 -11  -9   1    7.30    4.20
 -11  -9   1    9.90    4.50
  10   9  -1   19.20    4.00
  10   9  -1   26.20    4.90
  10   9  -1   26.60    5.60
 -10  -9   1   34.10    5.80
 -10  -9   1   19.90    5.40
 -10  -9   1   27.40    5.00
   9   9  -1  124.89    7.60
   9   9  -1  120.99    8.40
   9   9  -1  119.99    9.60
   9   9  -1  118.09    9.00
  -9  -9   1  121.09    8.20
  -9  -9   1  117.49    9.30
  -9  -9   1  105.39    8.80
   8   9  -1   10.80    2.90
   8   9  -1    9.10    3.60
   8   9  -1    4.60    3.80
   8   9  -1    6.50    4.10
  -8  -9   1    9.10    3.90
  -8  -9   1    7.00    3.00
   7   9  -1  127.19    7.10
   7   9  -1  126.99    8.20
   7   9  -1  133.19    9.00
   7   9  -1  136.79    8.90
  -7  -9   1  126.09    8.60
  -7  -9   1  122.99    7.60
  -7  -9   1  117.99    8.40
   6   9  -1   74.89    6.20
   6   9  -1   78.99    6.80
   6   9  -1   81.59    6.90
  -6  -9   1   73.39    4.90
  -6  -9   1   81.59    6.80
  -6  -9   1   73.99    6.60
   5   9  -1   35.60    5.10
   5   9  -1   32.00    4.40
   5   9  -1   32.50    4.70
   5   9  -1   46.40    7.30
  -5  -9   1   28.30    4.40
  -5  -9   1   27.00    2.50
  -5  -9   1   28.70    4.20
   4   9  -1  332.47   16.20
   4   9  -1  355.96   16.10
   4   9  -1  322.47   14.70
   4   9  -1  334.87   15.70
  -4  -9   1  350.56   15.60
  -4  -9   1  353.36   15.50
  -4  -9   1  358.16   16.30
  -4  -9   1  376.96   16.00
   3   9  -1  152.08    8.50
   3   9  -1  155.78    9.30
   3   9  -1  139.59    7.60
   3   9  -1  165.88    9.00
   3   9  -1  160.08    8.90
  -3  -9   1  150.18    8.00
  -3  -9   1  154.38    8.10
  -3  -9   1  168.78    9.10
  -3  -9   1  162.48    8.50
  -3  -9   1  166.08    8.10
  -3  -9   1  165.28    9.90
   2   9  -1  137.39    8.60
   2   9  -1  139.89    8.00
   2   9  -1  144.39    8.20
   2   9  -1  145.39    7.90
  -2  -9   1  144.39    8.70
  -2  -9   1  142.49    7.70
  -2  -9   1  137.99    7.70
  -2  -9   1  156.48    9.50
  -2  -9   1  148.39    6.90
   1   9  -1  207.68   12.10
   1   9  -1  217.58   10.30
   1   9  -1  194.28   11.10
   1   9  -1  223.88   10.40
  -1  -9   1  208.28    9.80
  -1  -9   1  204.38   10.40
  -1  -9   1  230.68   12.00
   0   9  -1   39.50    5.10
   0   9  -1   38.20    3.70
   0   9  -1   39.20    3.90
   0   9  -1   36.80    3.70
   0  -9   1   43.80    4.70
   0  -9   1   37.80    5.50
   0  -9   1   41.30    3.30
   0  -9   1   60.39    6.40
  -1   9  -1  185.98   11.00
  -1   9  -1  213.68    9.60
  -1   9  -1  225.38    9.90
  -1   9  -1  218.38   10.60
  -1   9  -1  220.78   10.00
  -1   9  -1  206.68    9.90
   1  -9   1  221.88   11.40
   1  -9   1  218.08   12.30
   1  -9   1  195.18    8.30
   1  -9   1  233.28   12.30
  -2   9  -1  241.58   11.80
  -2   9  -1  259.67   11.10
  -2   9  -1  271.37   13.70
  -2   9  -1  264.77   11.60
   2  -9   1  280.57   13.80
   2  -9   1  271.27   14.30
   2  -9   1  274.67   14.60
  -3   9  -1    6.00    1.00
  -3   9  -1    6.60    3.70
  -3   9  -1    7.10    1.90
  -3   9  -1    6.20    1.10
  -3   9  -1    1.60    1.70
   3  -9   1    1.40    3.90
   3  -9   1    4.00    3.90
   3  -9   1    2.60    4.10
  -4   9  -1   17.20    2.20
  -4   9  -1   19.30    2.10
  -4   9  -1   16.70    4.40
  -4   9  -1   16.70    2.10
   4  -9   1   19.70    5.50
   4  -9   1   23.20    5.60
   4  -9   1   21.30    5.10
  -5   9  -1   82.69    4.20
  -5   9  -1   87.29    5.40
  -5   9  -1   88.49    7.60
   5  -9   1   84.59    8.70
   5  -9   1   90.59    9.30
   5  -9   1  103.09    9.50
  -6   9  -1    7.50    2.70
  -6   9  -1   10.70    4.70
  -6   9  -1    8.60    3.10
   6  -9   1   15.70    6.10
   6  -9   1   15.90    5.40
  -7   9  -1   18.70    4.80
  -7   9  -1   26.70    3.80
   7  -9   1   29.10    6.40
   7  -9   1   24.00    6.60
  12   8  -1    1.50    3.70
  12   8  -1   -0.30    3.70
  12   8  -1    5.00    4.30
 -12  -8   1    5.10    4.70
 -12  -8   1   -3.30    3.80
 -12  -8   1   -5.60    3.50
  11   8  -1   10.40    4.30
  11   8  -1    8.60    4.00
  11   8  -1    7.80    3.80
 -11  -8   1   13.60    5.00
 -11  -8   1    3.30    4.00
 -11  -8   1   10.80    4.70
  10   8  -1   19.70    4.80
  10   8  -1   15.40    3.90
  10   8  -1   13.30    4.00
 -10  -8   1    4.80    3.90
 -10  -8   1   14.70    4.70
 -10  -8   1    9.30    3.80
   9   8  -1   -1.90    3.30
   9   8  -1   -0.50    3.60
   9   8  -1   -0.60    2.60
   9   8  -1    1.80    3.60
  -9  -8   1    1.40    3.30
  -9  -8   1    0.10    3.10
  -9  -8   1    2.20    3.60
   8   8  -1  148.99    8.70
   8   8  -1  134.29    7.80
   8   8  -1  151.98    9.40
   8   8  -1  124.29    8.80
  -8  -8   1  126.09    8.20
  -8  -8   1  140.69    9.20
  -8  -8   1  139.29    9.00
   7   8  -1   25.50    3.40
   7   8  -1   21.50    4.30
   7   8  -1   23.30    4.40
   7   8  -1   23.10    4.00
  -7  -8   1   16.20    3.20
  -7  -8   1   17.60    4.10
  -7  -8   1   19.50    4.10
   6   8  -1  130.09    7.90
   6   8  -1  138.89    8.50
   6   8  -1  135.19    8.40
  -6  -8   1  128.79    8.00
  -6  -8   1  141.69    8.50
  -6  -8   1  121.19    6.90
   5   8  -1  180.38    9.20
   5   8  -1  175.48    9.50
   5   8  -1  176.58    9.60
   5   8  -1  168.98    9.50
  -5  -8   1  182.68    9.40
  -5  -8   1  145.79    8.80
  -5  -8   1  164.18    7.80
  -5  -8   1  178.28    9.50
   4   8  -1    2.80    2.50
   4   8  -1    2.30    2.60
   4   8  -1    4.80    2.70
   4   8  -1   -0.20    2.20
  -4  -8   1    1.50    1.00
  -4  -8   1    2.50    2.50
  -4  -8   1    2.60    2.10
  -4  -8   1   -0.60    2.20
  -4  -8   1    2.30    2.20
   3   8  -1  193.78    9.90
   3   8  -1  175.28    9.40
   3   8  -1  176.38    8.40
   3   8  -1  190.68    9.40
   3   8  -1  188.88    9.40
  -3  -8   1  179.98    9.30
  -3  -8   1  187.38    9.20
  -3  -8   1  178.88    8.80
   2   8  -1  299.67   13.40
   2   8  -1  316.97   14.20
   2   8  -1  296.07   13.40
   2   8  -1  299.07   13.00
   2   8  -1  323.47   13.80
   2   8  -1  305.97   13.50
  -2  -8   1  289.87   14.10
  -2  -8   1  329.47   14.80
  -2  -8   1  307.67   13.30
  -2  -8   1  298.67   12.70
  -2  -8   1  283.67   13.20
  -2  -8   1  274.27   12.70
  -2  -8   1  300.97   14.00
   1   8  -1    8.30    2.20
   1   8  -1    9.80    3.20
   1   8  -1    8.70    2.30
   1   8  -1    9.60    2.10
   1   8  -1    7.20    2.30
   1   8  -1    5.30    2.20
  -1  -8   1    9.00    1.20
  -1  -8   1    6.10    3.20
  -1  -8   1   15.60    3.10
  -1  -8   1    5.40    2.40
  -1  -8   1   14.60    3.70
  -1  -8   1   10.20    1.90
  -1  -8   1    8.90    2.00
   0   8  -1  526.55   21.20
   0   8  -1  511.05   22.10
   0   8  -1  527.05   21.10
   0   8  -1  528.65   21.00
   0   8  -1  536.25   21.10
   0  -8   1  547.45   22.80
   0  -8   1  484.65   20.50
   0  -8   1  511.45   21.80
   0  -8   1  495.75   22.00
   0  -8   1  508.95   20.80
  -1   8  -1  218.78    9.30
  -1   8  -1  205.38    9.30
  -1   8  -1  190.18   10.50
  -1   8  -1  203.58    9.90
  -1   8  -1  203.58    9.10
  -1   8  -1  202.58    9.30
   1  -8   1  211.28   10.60
   1  -8   1  198.88    8.30
   1  -8   1  191.28    8.30
   1  -8   1  208.68   12.10
  -2   8  -1  114.69    5.50
  -2   8  -1  119.09    5.90
  -2   8  -1  116.79    7.50
  -2   8  -1  116.79    6.90
   2  -8   1  116.59    8.50
   2  -8   1  113.69    8.00
   2  -8   1  119.29    8.00
  -3   8  -1  169.38    9.00
  -3   8  -1  170.88    9.70
  -3   8  -1  174.88    6.90
  -3   8  -1  161.28    7.50
  -3   8  -1  162.48    7.40
  -3   8  -1  159.88    7.40
   3  -8   1  173.38   10.80
   3  -8   1  173.68   10.40
   3  -8   1  165.78   10.10
  -4   8  -1    3.70    3.40
  -4   8  -1   -0.10    1.30
  -4   8  -1    1.40    1.80
   4  -8   1    0.90    3.50
   4  -8   1    1.50    3.60
   4  -8   1    0.20    3.60
  -5   8  -1   52.89    3.00
  -5   8  -1   54.89    5.10
  -5   8  -1   56.49    3.00
  -5   8  -1   58.69    6.20
   5  -8   1   56.39    7.10
   5  -8   1   61.19    7.50
   5  -8   1   57.09    6.60
  -6   8  -1  163.68    8.90
  -6   8  -1  158.68   10.00
  -6   8  -1  148.19    8.90
  -6   8  -1  153.98    6.30
   6  -8   1  177.58   11.70
   6  -8   1  173.98   12.10
   6  -8   1  180.98   11.20
  -7   8  -1   20.20    5.20
  -7   8  -1   21.60    3.50
  -7   8  -1   26.20    4.40
   7  -8   1   21.70    5.90
   7  -8   1   23.00    6.10
  -8   8  -1    4.50    3.70
  -8   8  -1    5.60    3.20
  -8   8  -1    3.00    4.30
   8  -8   1    5.90    5.00
  12   7  -1   18.00    4.20
  12   7  -1   22.40    5.20
  12   7  -1   21.80    5.70
 -12  -7   1   22.30    5.20
 -12  -7   1   17.50    5.00
 -12  -7   1   18.40    5.10
  11   7  -1    5.40    3.50
  11   7  -1    9.40    4.10
  11   7  -1    7.90    3.90
 -11  -7   1   10.60    4.50
 -11  -7   1    1.70    4.00
 -11  -7   1    9.50    4.70
  10   7  -1   60.69    6.50
  10   7  -1   63.69    6.70
 -10  -7   1   46.60    6.00
 -10  -7   1   52.89    6.50
 -10  -7   1   57.39    6.60
   9   7  -1   87.19    6.70
   9   7  -1  101.39    7.60
   9   7  -1   86.99    6.80
  -9  -7   1   95.99    7.50
  -9  -7   1  104.39    7.90
  -9  -7   1   93.79    7.60
   8   7  -1  116.99    8.10
   8   7  -1  120.89    7.60
   8   7  -1  132.29    8.40
   8   7  -1  120.89    7.40
  -8  -7   1  121.89    8.00
  -8  -7   1  128.49    7.90
  -8  -7   1  113.79    8.10
   7   7  -1   74.59    6.20
   7   7  -1   75.79    5.30
   7   7  -1   72.19    5.70
   7   7  -1   76.39    6.30
  -7  -7   1   76.19    6.10
  -7  -7   1   68.09    6.00
  -7  -7   1   82.79    5.70
   6   7  -1    1.90    2.60
   6   7  -1   12.40    3.30
   6   7  -1    6.50    2.90
   6   7  -1    7.40    2.10
  -6  -7   1    8.50    2.80
  -6  -7   1    7.90    2.30
  -6  -7   1   11.20    3.30
   5   7  -1   33.20    3.10
   5   7  -1   29.70    4.00
   5   7  -1   37.90    4.20
   5   7  -1   42.10    5.10
   5   7  -1   37.90    4.50
  -5  -7   1   36.50    4.30
  -5  -7   1   36.00    4.00
  -5  -7   1   34.40    4.10
  -5  -7   1   30.60    3.10
   4   7  -1  378.06   16.10
   4   7  -1  371.96   15.80
   4   7  -1  323.27   15.20
   4   7  -1  355.56   15.80
   4   7  -1  375.16   16.10
  -4  -7   1  352.06   14.60
  -4  -7   1  349.07   15.60
  -4  -7   1  373.66   16.30
  -4  -7   1  363.46   15.90
  -4  -7   1  374.26   15.70
   3   7  -1  172.18    8.30
   3   7  -1  160.08    8.10
   3   7  -1  162.08    8.30
   3   7  -1  170.68    8.50
   3   7  -1  150.48    8.30
  -3  -7   1  164.68    8.70
  -3  -7   1  158.28    8.20
  -3  -7   1  162.28    8.10
  -3  -7   1  163.78    8.10
  -3  -7   1  162.28    8.10
  -3  -7   1  147.89    7.80
   2   7  -1   19.20    2.20
   2   7  -1   27.70    3.60
   2   7  -1   16.60    2.50
   2   7  -1   15.00    2.70
   2   7  -1   19.10    2.90
   2   7  -1   20.10    2.90
   2   7  -1   21.10    3.10
  -2  -7   1   19.00    2.70
  -2  -7   1   17.70    2.40
  -2  -7   1   16.20    2.40
  -2  -7   1   18.80    2.40
  -2  -7   1   18.50    3.30
  -2  -7   1   13.30    2.40
  -2  -7   1   16.40    2.90
   1   7  -1  683.83   27.60
   1   7  -1  705.63   27.50
   1   7  -1  679.93   27.40
  -1  -7   1  682.03   27.30
  -1  -7   1  711.93   28.40
  -1  -7   1  677.03   26.60
  -1  -7   1  705.33   28.60
  -1  -7   1  692.83   28.30
  -1  -7   1  692.43   27.70
  -1  -7   1  691.33   26.60
  -1  -7   1  679.23   27.30
   0   7  -1  187.38    8.30
   0   7  -1  173.68    8.30
   0   7  -1  183.88    9.30
   0   7  -1  184.88    8.70
   0   7  -1  174.28    8.20
   0   7  -1  181.88    8.40
   0  -7   1  192.18    9.70
   0  -7   1  171.48    7.90
   0  -7   1  175.48    9.00
   0  -7   1  189.08    9.00
   0  -7   1  168.58    7.90
  -1   7  -1  655.83   25.00
  -1   7  -1  642.64   25.10
  -1   7  -1  656.33   25.70
  -1   7  -1  633.24   26.20
   1  -7   1  615.14   24.40
   1  -7   1  680.33   26.80
   1  -7   1  617.14   26.10
   1  -7   1  644.24   26.90
   1  -7   1  589.74   24.40
  -2   7  -1   29.00    2.50
  -2   7  -1   26.10    2.10
  -2   7  -1   32.80    3.00
  -2   7  -1   23.30    3.60
  -2   7  -1   33.00    3.60
  -2   7  -1   23.40    2.10
   2  -7   1   28.30    4.40
   2  -7   1   31.20    4.40
   2  -7   1   30.00    4.10
  -3   7  -1    2.90    1.20
  -3   7  -1    2.50    0.80
  -3   7  -1    2.50    1.40
  -3   7  -1    3.60    0.90
  -3   7  -1    3.20    2.80
  -3   7  -1    3.60    2.10
  -3   7  -1    2.00    1.30
   3  -7   1    5.40    3.30
   3  -7   1    0.40    3.00
   3  -7   1    4.40    3.40
  -4   7  -1   59.09    5.60
  -4   7  -1   66.39    5.10
  -4   7  -1   64.59    4.70
  -4   7  -1   70.39    3.50
  -4   7  -1   66.09    3.40
   4  -7   1   63.59    6.10
   4  -7   1   76.69    7.40
   4  -7   1   75.99    6.90
  -5   7  -1   58.89    2.90
  -5   7  -1   58.69    5.10
  -5   7  -1   68.99    5.90
  -5   7  -1   65.19    5.30
   5  -7   1   69.09    7.60
   5  -7   1   69.39    7.40
   5  -7   1   66.49    6.90
  -6   7  -1   10.10    3.20
  -6   7  -1   14.20    3.10
  -6   7  -1   12.70    4.00
   6  -7   1   22.10    5.40
   6  -7   1   26.80    5.80
   6  -7   1   19.20    4.90
   6  -7   1   20.10    5.00
  -7   7  -1  118.09    8.00
  -7   7  -1  100.19    8.10
  -7   7  -1   96.19    6.60
   7  -7   1  105.09    9.20
   7  -7   1  102.19   10.00
   7  -7   1  115.49    9.40
  -8   7  -1   -3.00    3.70
  -8   7  -1    2.40    3.50
  -8   7  -1   -1.10    2.30
   8  -7   1    3.80    4.70
  13   6  -1    9.00    4.80
  13   6  -1    1.20    3.20
  13   6  -1   18.70    5.30
 -13  -6   1    7.80    4.30
  12   6  -1    4.20    4.40
  12   6  -1    1.80    4.00
  12   6  -1   -2.80    3.40
  12   6  -1   -2.20    3.30
  12   6  -1   -2.40    3.90
 -12  -6   1    0.70    4.20
 -12  -6   1    0.30    4.10
 -12  -6   1    2.00    3.80
  11   6  -1   14.30    4.60
  11   6  -1   13.40    3.80
  11   6  -1   15.30    4.10
  11   6  -1    9.60    3.90
  11   6  -1   22.00    5.20
 -11  -6   1   12.80    4.30
 -11  -6   1   21.40    5.10
 -11  -6   1   19.50    4.70
  10   6  -1    4.00    3.40
  10   6  -1    5.40    3.40
 -10  -6   1    9.10    3.90
 -10  -6   1    6.70    3.70
   9   6  -1   77.99    6.00
   9   6  -1   79.69    6.60
   9   6  -1   74.09    6.50
  -9  -6   1   83.09    6.80
  -9  -6   1   73.19    7.10
  -9  -6   1   92.29    7.20
   8   6  -1  142.49    8.40
   8   6  -1  146.49    8.90
   8   6  -1  150.78    8.30
   8   6  -1  143.99    8.80
  -8  -6   1  152.28    9.00
  -8  -6   1  140.19    8.50
  -8  -6   1  146.49    8.70
   7   6  -1    3.70    2.20
   7   6  -1    0.00    2.20
   7   6  -1    5.30    2.90
   7   6  -1    3.00    2.80
  -7  -6   1    4.10    2.70
  -7  -6   1   -0.10    2.10
  -7  -6   1    1.30    2.70
   6   6  -1  217.08   11.00
   6   6  -1  242.38   11.60
   6   6  -1  224.98   11.50
   6   6  -1  227.78   11.20
   6   6  -1  245.18   10.80
   6   6  -1  243.18   11.60
   6   6  -1  249.88   11.20
  -6  -6   1  248.18   11.10
  -6  -6   1  220.88   11.40
  -6  -6   1  251.67   11.50
  -6  -6   1  242.98   11.40
  -6  -6   1  228.68   11.50
   5   6  -1  729.53   30.50
   5   6  -1  794.12   31.40
   5   6  -1  811.42   31.80
   5   6  -1  791.52   31.60
   5   6  -1  781.52   31.60
   5   6  -1  807.12   31.90
   5   6  -1  794.42   31.70
  -5  -6   1  758.92   31.70
  -5  -6   1  752.32   32.20
  -5  -6   1  818.72   32.00
  -5  -6   1  796.02   31.80
  -5  -6   1  810.72   31.60
  -5  -6   1  785.92   31.00
   4   6  -1   61.79    4.00
   4   6  -1   85.99    5.00
   4   6  -1   67.79    4.80
   4   6  -1   70.39    5.00
   4   6  -1   68.99    5.00
   4   6  -1   62.59    4.70
   4   6  -1   69.49    4.90
  -4  -6   1   61.99    4.80
  -4  -6   1   70.59    4.60
  -4  -6   1   74.79    4.90
  -4  -6   1   65.09    4.90
  -4  -6   1   68.59    4.00
   3   6  -1  375.46   15.60
   3   6  -1  377.26   15.90
   3   6  -1  363.56   15.80
   3   6  -1  377.46   18.00
  -3  -6   1  364.56   14.60
  -3  -6   1  382.06   16.20
  -3  -6   1  354.76   15.60
  -3  -6   1  341.87   15.40
  -3  -6   1  396.66   15.60
  -3  -6   1  354.66   15.60
  -3  -6   1  381.36   15.50
   2   6  -1   37.30    3.10
   2   6  -1   49.20    3.60
   2   6  -1   35.40    3.20
   2   6  -1   46.50    3.90
   2   6  -1   38.80    3.40
   2   6  -1   38.40    2.70
   2   6  -1   38.40    4.10
  -2  -6   1   35.10    3.30
  -2  -6   1   38.70    3.10
  -2  -6   1   29.10    2.90
  -2  -6   1   37.80    3.20
  -2  -6   1   35.50    3.10
  -2  -6   1   42.70    3.70
   1   6  -1  230.08    9.60
   1   6  -1  217.68    9.70
   1   6  -1  214.98    9.50
   1   6  -1  219.08    9.50
  -1  -6   1  210.58    9.50
  -1  -6   1  215.78   10.20
  -1  -6   1  220.68    9.10
  -1  -6   1  228.08   10.50
  -1  -6   1  212.98   10.20
  -1  -6   1  213.98    9.80
  -1  -6   1  209.58    9.10
  -1  -6   1  215.68    9.50
   0   6  -1  650.63   25.30
   0   6  -1  659.73   25.10
   0   6  -1  626.64   25.40
   0  -6   1  641.64   25.90
   0  -6   1  643.64   25.80
   0  -6   1  637.54   25.00
   0  -6   1  641.94   26.20
   0  -6   1  634.04   26.20
   0  -6   1  633.44   24.90
  -1   6  -1    9.60    2.50
  -1   6  -1   11.80    1.60
  -1   6  -1   11.50    1.10
  -1   6  -1   14.60    1.70
  -1   6  -1   11.00    2.10
  -1   6  -1    8.40    1.90
  -1   6  -1   10.30    1.60
   1  -6   1   12.20    1.30
   1  -6   1   11.10    1.20
   1  -6   1    5.90    2.40
   1  -6   1   11.00    2.80
   1  -6   1    8.40    2.50
  -2   6  -1   20.10    1.80
  -2   6  -1   20.80    2.00
  -2   6  -1   24.20    2.20
  -2   6  -1   21.40    2.80
  -2   6  -1   20.60    1.80
  -2   6  -1   21.40    2.00
  -2   6  -1   19.40    3.10
   2  -6   1   17.60    3.20
   2  -6   1   24.00    3.80
   2  -6   1   17.60    3.30
  -3   6  -1 1390.86   52.49
  -3   6  -1 1395.16   54.19
  -3   6  -1 1379.66   52.79
  -3   6  -1 1366.96   54.59
  -3   6  -1 1391.56   53.69
  -3   6  -1 1406.86   52.89
  -3   6  -1 1385.36   52.49
   3  -6   1 1467.85   55.49
   3  -6   1 1445.26   55.09
   3  -6   1 1389.46   55.39
   3  -6   1 1407.26   55.29
  -4   6  -1   12.30    1.20
  -4   6  -1   13.80    2.80
  -4   6  -1    8.10    2.40
  -4   6  -1    9.70    2.90
  -4   6  -1   11.30    1.10
   4  -6   1   14.50    4.00
   4  -6   1   17.00    3.90
   4  -6   1   10.50    3.50
   4  -6   1   14.30    3.50
  -5   6  -1  263.47   11.90
  -5   6  -1  260.17   12.20
  -5   6  -1  256.67   12.50
  -5   6  -1  269.97   12.40
  -5   6  -1  247.28    9.90
  -5   6  -1  245.08    9.90
   5  -6   1  261.87   13.90
   5  -6   1  264.87   12.80
   5  -6   1  269.37   13.80
   5  -6   1  277.97   13.30
  -6   6  -1  212.38   11.10
  -6   6  -1  197.08   10.00
  -6   6  -1  194.08   10.70
   6  -6   1  223.38   11.60
   6  -6   1  203.08   11.60
   6  -6   1  212.28   12.70
   6  -6   1  218.68   12.20
   6  -6   1  212.08   12.80
  -7   6  -1    1.40    0.70
  -7   6  -1   -1.00    3.10
  -7   6  -1   -0.10    2.20
  -7   6  -1   -3.10    2.70
   7  -6   1    0.40    4.20
   7  -6   1    2.50    3.60
   7  -6   1    1.40    3.60
  -8   6  -1    3.40    2.50
  -8   6  -1    0.30    3.00
  -8   6  -1    2.50    1.00
  -8   6  -1    3.20    3.80
   8  -6   1    6.30    4.30
   8  -6   1    4.70    5.20
   8  -6   1    7.40    4.50
  -9   6  -1   -2.30    4.10
  -9   6  -1   -1.20    3.80
  -9   6  -1    2.30    2.40
   9  -6   1    0.60    4.40
  13   5  -1   22.10    6.10
  13   5  -1   20.70    5.80
 -13  -5   1   29.80    6.10
 -13  -5   1   24.40    6.10
  12   5  -1   -2.70    2.20
  12   5  -1    4.40    2.90
  12   5  -1    5.20    4.50
  12   5  -1    1.60    3.30
  12   5  -1    8.70    4.80
 -12  -5   1    0.40    3.70
 -12  -5   1    2.60    4.30
 -12  -5   1    1.90    4.00
  11   5  -1   57.59    5.40
  11   5  -1   54.59    6.10
  11   5  -1   60.99    6.30
  11   5  -1   66.59    7.10
  11   5  -1   58.09    7.20
 -11  -5   1   59.19    7.50
 -11  -5   1   56.39    6.40
 -11  -5   1   49.70    6.20
  10   5  -1  117.59    8.30
  10   5  -1  126.69    8.40
  10   5  -1  130.89    7.60
  10   5  -1  138.39    9.00
  10   5  -1  139.69    9.40
 -10  -5   1  133.49    9.70
 -10  -5   1  126.59    8.60
   9   5  -1  116.99    8.10
   9   5  -1  113.19    7.60
   9   5  -1  111.39    6.80
  -9  -5   1   97.89    7.70
  -9  -5   1  122.79    8.40
  -9  -5   1  110.19    7.60
   8   5  -1   71.29    5.80
   8   5  -1   76.49    5.90
   8   5  -1   71.09    5.20
  -8  -5   1   67.89    5.50
  -8  -5   1   74.19    6.20
  -8  -5   1   94.19    6.40
  -8  -5   1   69.29    6.50
   7   5  -1 1099.09   42.50
   7   5  -1 1083.79   42.20
   7   5  -1  992.90   42.30
   7   5  -1 1049.89   42.60
   7   5  -1 1129.49   42.80
   7   5  -1 1063.89   42.40
  -7  -5   1 1119.89   42.90
  -7  -5   1 1081.49   42.60
  -7  -5   1 1069.39   42.80
  -7  -5   1 1063.49   42.60
   6   5  -1   79.29    5.30
   6   5  -1   85.49    6.50
   6   5  -1   85.59    5.40
   6   5  -1   88.39    5.30
   6   5  -1   90.29    5.70
   6   5  -1   89.09    5.80
  -6  -5   1   80.49    5.70
  -6  -5   1   78.89    5.40
  -6  -5   1   92.39    5.70
  -6  -5   1   83.69    5.70
  -6  -5   1   80.79    5.50
   5   5  -1 1422.86   56.29
   5   5  -1 1505.25   56.69
   5   5  -1 1453.85   55.89
   5   5  -1 1474.05   56.29
   5   5  -1 1465.75   56.49
   5   5  -1 1462.95   56.69
   5   5  -1 1477.55   56.39
   5   5  -1 1304.47   55.09
  -5  -5   1 1484.55   56.49
  -5  -5   1 1440.26   56.39
  -5  -5   1 1465.75   56.69
  -5  -5   1 1489.45   56.09
  -5  -5   1 1513.15   56.59
  -5  -5   1 1489.45   56.59
   4   5  -1  693.03   28.10
   4   5  -1  682.93   28.20
   4   5  -1  702.03   28.20
   4   5  -1  713.83   28.10
   4   5  -1  723.53   28.10
   4   5  -1  684.73   27.90
  -4  -5   1  706.83   28.20
  -4  -5   1  672.93   27.90
  -4  -5   1  721.73   28.40
  -4  -5   1  722.63   28.20
  -4  -5   1  701.83   28.00
  -4  -5   1  720.53   27.60
   3   5  -1  304.47   13.20
   3   5  -1  283.27   12.80
   3   5  -1  314.87   13.20
   3   5  -1  319.37   13.40
   3   5  -1  332.87   13.50
   3   5  -1  325.47   13.40
  -3  -5   1  302.77   12.50
  -3  -5   1  303.87   13.20
  -3  -5   1  315.57   13.60
  -3  -5   1  323.47   13.10
  -3  -5   1  300.27   13.20
  -3  -5   1  306.67   13.10
   2   5  -1  818.72   34.20
   2   5  -1  879.71   33.80
   2   5  -1  854.61   33.80
   2   5  -1  879.51   33.60
   2   5  -1  869.31   33.60
   2   5  -1  858.21   33.60
  -2  -5   1  813.42   33.50
  -2  -5   1  875.21   34.10
  -2  -5   1  894.81   33.50
  -2  -5   1  853.11   33.60
  -2  -5   1  882.01   33.50
  -2  -5   1  884.61   32.70
  -2  -5   1  860.91   33.70
   1   5  -1  541.25   22.90
   1   5  -1  558.54   22.40
   1   5  -1  573.84   22.30
   1   5  -1  583.54   22.60
   1   5  -1  588.64   22.40
  -1  -5   1  581.54   22.90
  -1  -5   1  551.14   22.90
  -1  -5   1  565.84   23.10
  -1  -5   1  570.64   22.20
  -1  -5   1  567.54   22.60
  -1  -5   1  569.24   22.40
  -1  -5   1  556.24   22.40
  -1  -5   1  585.64   22.10
   0   5  -1  519.15   21.20
   0   5  -1  595.04   21.40
   0   5  -1  549.15   21.10
   0   5  -1  506.45   21.50
   0  -5   1  549.25   21.90
   0  -5   1  524.75   21.60
   0  -5   1  524.05   20.90
   0  -5   1  541.55   21.60
   0  -5   1  525.85   21.80
   0  -5   1  513.45   20.80
  -1   5  -1 1318.67   49.60
  -1   5  -1 1309.67   49.70
  -1   5  -1 1348.77   50.49
  -1   5  -1 1359.46   49.60
  -1   5  -1 1308.07   49.60
  -1   5  -1 1306.07   50.09
  -1   5  -1 1323.97   50.09
  -1   5  -1 1302.87   49.30
  -1   5  -1 1253.07   50.39
   1  -5   1 1273.47   49.30
   1  -5   1 1329.27   50.69
   1  -5   1 1320.97   50.79
   1  -5   1 1279.07   50.89
   1  -5   1 1288.57   49.30
  -2   5  -1  524.95   21.10
  -2   5  -1  527.05   20.60
  -2   5  -1  528.55   20.10
  -2   5  -1  506.65   21.30
  -2   5  -1  531.25   20.20
  -2   5  -1  528.65   21.10
  -2   5  -1  520.85   20.10
   2  -5   1  521.35   21.80
   2  -5   1  507.15   21.70
   2  -5   1  529.05   22.00
   2  -5   1  547.15   21.80
  -3   5  -1   11.40    2.00
  -3   5  -1   12.90    2.60
  -3   5  -1   12.90    2.30
  -3   5  -1   12.90    1.00
  -3   5  -1   11.30    0.90
   3  -5   1   15.40    3.20
   3  -5   1   14.20    2.60
   3  -5   1   10.50    2.80
   3  -5   1   14.10    2.90
   3  -5   1   18.40    3.40
  -4   5  -1  851.31   33.60
  -4   5  -1  847.62   33.80
  -4   5  -1  841.42   34.10
  -4   5  -1  890.21   33.90
   4  -5   1  827.62   35.10
   4  -5   1  857.71   34.60
   4  -5   1  868.21   35.20
   4  -5   1  859.91   34.20
   4  -5   1  854.11   34.90
  -5   5  -1  180.98    8.70
  -5   5  -1  163.68    9.90
  -5   5  -1  181.98    9.00
   5  -5   1  186.98    9.90
   5  -5   1  180.08   10.70
   5  -5   1  178.48   10.70
   5  -5   1  181.08    9.60
   5  -5   1  181.68   10.10
  -6   5  -1   29.30    4.20
  -6   5  -1   25.10    1.50
  -6   5  -1   26.70    3.90
  -6   5  -1   26.60    3.40
  -6   5  -1   30.70    3.90
  -6   5  -1   25.70    1.30
   6  -5   1   29.00    5.10
   6  -5   1   32.80    5.60
   6  -5   1   23.70    5.10
   6  -5   1   27.50    4.40
  -7   5  -1  112.09    7.40
  -7   5  -1  101.39    6.40
  -7   5  -1  114.19    7.80
  -7   5  -1  107.09    4.70
   7  -5   1  113.59    9.40
   7  -5   1  104.09    9.40
   7  -5   1  122.89    8.50
   7  -5   1  106.19    7.90
  -8   5  -1    1.20    2.30
  -8   5  -1    3.20    1.20
  -8   5  -1    2.80    3.70
  -8   5  -1    8.30    3.50
   8  -5   1    2.20    4.80
   8  -5   1    1.00    3.80
   8  -5   1    3.60    3.70
  -9   5  -1    6.70    4.20
  -9   5  -1   11.50    1.90
  -9   5  -1   10.80    4.20
  -9   5  -1   12.80    2.80
   9  -5   1   13.60    5.90
   9  -5   1    9.30    6.30
 -10   5  -1    8.60    4.60
 -10   5  -1   14.90    4.30
 -10   5  -1    7.40    2.70
  10  -5   1   18.90    5.60
  10  -5   1   16.80    7.00
  13   4  -1    1.80    5.30
  13   4  -1   -0.70    4.30
 -13  -4   1    3.50    4.40
  12   4  -1    0.40    1.90
  12   4  -1   -1.60    1.30
  12   4  -1    3.10    4.50
  12   4  -1    0.60    3.00
  12   4  -1    0.20    4.60
 -12  -4   1    5.70    3.70
 -12  -4   1   -2.80    4.50
 -12  -4   1    2.60    4.40
  11   4  -1    9.50    4.20
  11   4  -1    5.30    3.70
  11   4  -1   13.20    3.30
  11   4  -1    8.80    4.50
  11   4  -1    8.30    2.70
 -11  -4   1    8.20    4.20
 -11  -4   1    9.10    4.30
 -11  -4   1   19.10    4.20
  10   4  -1   40.50    5.50
  10   4  -1   31.40    4.50
  10   4  -1   31.90    3.80
  10   4  -1   28.60    3.90
  10   4  -1   27.60    4.30
  10   4  -1   26.90    5.00
 -10  -4   1   37.60    5.70
 -10  -4   1   28.50    4.50
 -10  -4   1   40.90    6.50
 -10  -4   1   27.00    4.50
   9   4  -1  212.68   11.30
   9   4  -1  241.18   13.00
   9   4  -1  255.57   13.00
   9   4  -1  262.37   12.50
   9   4  -1  239.08   11.20
   9   4  -1  253.27   12.10
  -9  -4   1  229.68   12.10
  -9  -4   1  275.17   12.70
  -9  -4   1  245.48   13.00
  -9  -4   1  241.68   11.80
  -9  -4   1  231.18   12.20
   8   4  -1  298.47   12.90
   8   4  -1  286.87   12.90
   8   4  -1  278.17   13.30
   8   4  -1  285.67   13.50
   8   4  -1  279.87   13.80
  -8  -4   1  281.87   13.30
  -8  -4   1  288.97   13.90
  -8  -4   1  277.27   13.00
  -8  -4   1  291.07   13.50
  -8  -4   1  281.17   13.60
   7   4  -1   66.39    4.70
   7   4  -1   76.59    5.10
   7   4  -1   91.09    5.80
   7   4  -1   79.49    5.30
   7   4  -1   74.09    5.10
  -7  -4   1   73.89    5.20
  -7  -4   1   77.59    5.40
  -7  -4   1   71.89    5.40
  -7  -4   1   78.39    5.40
  -7  -4   1   69.49    5.00
  -7  -4   1   72.09    5.30
  -7  -4   1   79.79    5.70
   6   4  -1 1194.78   46.80
   6   4  -1 1279.37   46.80
   6   4  -1 1184.78   46.50
   6   4  -1 1167.68   46.60
   6   4  -1 1162.48   46.80
   6   4  -1 1216.38   46.70
  -6  -4   1 1204.78   46.90
  -6  -4   1 1177.98   46.90
  -6  -4   1 1210.88   47.00
   5   4  -1  345.47   15.10
   5   4  -1  379.86   15.60
   5   4  -1  356.76   15.10
   5   4  -1  382.26   15.60
   5   4  -1  361.26   15.30
   5   4  -1  352.66   15.30
   5   4  -1  366.26   15.60
  -5  -4   1  362.06   15.60
  -5  -4   1  345.07   15.30
  -5  -4   1  395.06   15.50
  -5  -4   1  365.66   15.60
  -5  -4   1  360.56   15.60
  -5  -4   1  373.76   15.40
   4   4  -1    1.70    1.30
   4   4  -1    0.70    1.30
   4   4  -1    1.50    1.30
   4   4  -1    2.80    1.50
   4   4  -1    3.50    1.60
   4   4  -1    2.70    1.50
   4   4  -1    1.00    0.60
  -4  -4   1    2.30    1.50
  -4  -4   1    1.90    1.20
  -4  -4   1    1.60    1.20
  -4  -4   1    2.30    1.50
  -4  -4   1    1.50    1.50
  -4  -4   1    1.30    1.30
   3   4  -1  117.49    5.70
   3   4  -1  111.49    5.80
   3   4  -1  122.59    5.90
   3   4  -1  121.29    6.00
   3   4  -1  120.59    5.90
   3   4  -1  110.29    5.30
   3   4  -1  109.29    5.60
  -3  -4   1  112.49    5.80
  -3  -4   1  116.59    5.30
  -3  -4   1  121.09    5.80
  -3  -4   1  121.19    5.90
  -3  -4   1  118.09    6.00
   2   4  -1  260.97   11.10
   2   4  -1  248.28   11.00
   2   4  -1  247.88   11.20
   2   4  -1  277.57   11.40
   2   4  -1  257.17   11.10
   2   4  -1  264.87   11.20
   2   4  -1  276.67   11.30
  -2  -4   1  276.67   11.40
  -2  -4   1  273.87   11.10
  -2  -4   1  266.97   11.20
  -2  -4   1  262.77   11.00
  -2  -4   1  275.17   10.60
  -2  -4   1  262.37   11.10
  -2  -4   1  277.37   11.40
  -1  -4   1 3001.50  112.89
   0   4  -1 6041.40  232.98
   0  -4   1 6313.97  233.58
  -1   4  -1   83.59    3.70
  -1   4  -1   79.89    3.60
  -1   4  -1   80.29    3.60
  -1   4  -1   80.29    4.50
  -1   4  -1   79.59    4.10
  -1   4  -1   78.19    4.40
  -1   4  -1   81.89    3.60
  -1   4  -1   79.89    4.70
  -1   4  -1   79.89    4.30
  -1   4  -1   89.89    4.20
   1  -4   1   80.59    4.60
   1  -4   1   77.49    3.40
   1  -4   1   73.99    4.70
   1  -4   1   78.19    3.50
   1  -4   1   76.09    4.60
  -2   4  -1 1656.93   64.49
  -2   4  -1 1669.03   64.09
  -2   4  -1 1644.34   62.89
  -2   4  -1 1729.33   63.09
  -2   4  -1 1624.54   63.59
  -2   4  -1 1757.62   64.39
  -2   4  -1 1656.43   64.39
  -2   4  -1 1700.23   63.89
  -2   4  -1 1711.53   62.89
   2  -4   1 1681.33   64.09
   2  -4   1 1686.63   64.69
   2  -4   1 1661.83   64.59
   2  -4   1 1692.43   64.49
   2  -4   1 1677.73   64.69
  -3   4  -1  438.96   18.00
  -3   4  -1  444.96   18.00
  -3   4  -1  434.36   18.20
  -3   4  -1  443.36   18.00
   3  -4   1  459.65   19.10
   3  -4   1  432.56   18.80
   3  -4   1  450.15   18.30
   3  -4   1  448.66   18.60
   3  -4   1  448.46   18.90
  -4   4  -1    0.40    1.60
  -4   4  -1   -1.20    1.50
  -4   4  -1    1.30    1.40
  -4   4  -1   -0.60    1.40
   4  -4   1   -1.00    2.00
   4  -4   1    0.40    2.00
   4  -4   1    1.40    1.80
   4  -4   1    4.80    2.70
   4  -4   1   -0.70    2.10
  -5   4  -1   12.90    2.40
  -5   4  -1   12.50    2.80
  -5   4  -1   12.40    2.60
  -5   4  -1    9.50    2.70
   5  -4   1   11.60    3.00
   5  -4   1   13.60    3.70
   5  -4   1   12.20    3.10
   5  -4   1    9.40    2.70
   5  -4   1   13.10    3.70
  -6   4  -1  582.94   26.90
  -6   4  -1  565.64   23.50
  -6   4  -1  553.44   22.40
  -6   4  -1  571.84   22.20
  -6   4  -1  594.84   24.70
   6  -4   1  609.54   26.20
   6  -4   1  587.34   24.80
   6  -4   1  585.24   25.80
   6  -4   1  601.34   24.50
   6  -4   1  603.04   24.90
  -7   4  -1   33.90    2.50
  -7   4  -1   32.30    2.40
  -7   4  -1   31.10    4.70
  -7   4  -1   37.30    4.10
   7  -4   1   34.90    6.10
   7  -4   1   37.00    4.60
   7  -4   1   39.50    6.10
   7  -4   1   36.20    4.80
   7  -4   1   37.00    4.90
  -8   4  -1   97.09    6.10
  -8   4  -1   90.99    5.00
  -8   4  -1  102.29    7.90
   8  -4   1  107.09    7.40
   8  -4   1  112.39    7.90
   8  -4   1  111.99    9.60
   8  -4   1  101.19    7.80
  -9   4  -1    1.30    4.10
  -9   4  -1   -1.60    1.50
  -9   4  -1    2.70    2.20
   9  -4   1   -3.10    4.40
   9  -4   1    0.10    4.00
 -10   4  -1   67.59    7.80
 -10   4  -1   52.59    4.80
 -10   4  -1   61.89    4.40
  10  -4   1   66.29   10.50
  10  -4   1   74.59    8.10
 -11   4  -1   32.40    5.60
 -11   4  -1   32.90    6.60
  11  -4   1   48.80    7.40
  11  -4   1   40.00    8.50
  13   3  -1   22.00    5.80
  13   3  -1   23.70   11.30
 -13  -3   1   10.50    5.40
 -13  -3   1   12.70    6.60
 -13  -3   1   26.00    5.60
  12   3  -1    0.70    4.70
  12   3  -1    3.10    4.70
  12   3  -1   -0.70    1.90
  12   3  -1   -2.10    3.30
 -12  -3   1   -0.20    3.90
 -12  -3   1   -0.50    4.50
 -12  -3   1    0.60    3.30
  11   3  -1   93.29    8.10
  11   3  -1   88.59    8.80
  11   3  -1   96.09    7.40
 -11  -3   1   97.39    7.30
 -11  -3   1   72.09    8.50
 -11  -3   1   82.49    7.00
 -11  -3   1   85.09    7.30
  10   3  -1  156.38    9.00
  10   3  -1  150.28    8.50
  10   3  -1  133.89    7.40
  10   3  -1  147.89    9.20
  10   3  -1  150.08   10.40
 -10  -3   1  137.99    8.60
 -10  -3   1  154.28   10.30
 -10  -3   1  146.09    8.90
 -10  -3   1  138.69    8.10
   9   3  -1   61.69    6.30
   9   3  -1   50.19    4.50
   9   3  -1   55.89    5.10
   9   3  -1   49.10    4.10
   9   3  -1   59.19    4.30
   9   3  -1   47.50    5.30
   9   3  -1   51.39    4.90
  -9  -3   1   55.39    4.80
  -9  -3   1   49.70    5.90
  -9  -3   1   62.59    5.50
  -9  -3   1   56.69    5.60
  -9  -3   1   58.79    5.10
   8   3  -1   76.29    4.90
   8   3  -1   66.89    5.40
   8   3  -1   77.19    5.30
   8   3  -1   82.59    5.80
   8   3  -1   79.09    5.40
   8   3  -1   71.39    4.90
   8   3  -1   72.79    6.10
  -8  -3   1   79.09    5.70
  -8  -3   1   80.89    5.60
  -8  -3   1   74.29    5.50
  -8  -3   1   71.69    6.10
  -8  -3   1   68.39    5.10
   7   3  -1  342.57   15.50
   7   3  -1  355.26   15.90
   7   3  -1  352.56   15.10
   7   3  -1  343.07   15.00
   7   3  -1  364.46   15.40
  -7  -3   1  356.36   15.50
  -7  -3   1  368.56   15.70
  -7  -3   1  359.46   16.00
  -7  -3   1  353.16   15.10
  -7  -3   1  344.87   15.30
  -7  -3   1  357.96   15.60
  -7  -3   1  357.76   15.30
   6   3  -1  252.57   11.20
   6   3  -1  246.38   11.30
   6   3  -1  255.67   11.50
   6   3  -1  260.97   11.00
   6   3  -1  252.37   11.20
   6   3  -1  246.78   11.50
  -6  -3   1  249.78   11.50
  -6  -3   1  263.57   11.60
  -6  -3   1  254.37   11.50
  -6  -3   1  257.77   11.30
  -6  -3   1  256.17   11.80
  -6  -3   1  245.38   11.20
   5   3  -1  365.96   15.20
   5   3  -1  373.66   15.10
   5   3  -1  350.66   15.10
   5   3  -1  380.66   15.00
   5   3  -1  366.46   15.30
   5   3  -1  346.87   15.00
   5   3  -1  378.46   15.30
  -5  -3   1  362.36   15.30
  -5  -3   1  359.06   15.20
  -5  -3   1  360.06   15.00
  -5  -3   1  358.26   15.30
  -5  -3   1  356.76   15.30
  -5  -3   1  360.26   15.10
   4   3  -1   95.59    5.40
   4   3  -1  112.39    5.40
   4   3  -1  101.09    5.40
   4   3  -1  101.89    5.20
   4   3  -1  103.69    5.10
   4   3  -1   95.39    5.10
   4   3  -1  104.99    5.20
  -4  -3   1  104.79    5.30
  -4  -3   1  102.09    5.30
  -4  -3   1  104.69    5.30
  -4  -3   1  102.79    5.20
  -4  -3   1  104.69    5.40
  -4  -3   1  105.79    5.40
  -4  -3   1  109.99    5.40
   3   3  -1   19.70    1.90
   3   3  -1   23.90    2.30
   3   3  -1   21.90    2.10
   3   3  -1   21.10    1.90
   3   3  -1   23.00    2.00
   3   3  -1   21.00    1.40
   3   3  -1   25.90    2.70
  -3  -3   1   28.30    2.50
  -3  -3   1   24.90    2.10
  -3  -3   1   21.60    2.20
  -3  -3   1   22.70    1.90
  -3  -3   1   24.40    2.00
  -3  -3   1   22.50    1.80
   2   3  -1   56.79    3.10
   2   3  -1   57.59    3.00
   2   3  -1   60.59    3.30
   2   3  -1   59.29    3.30
   2   3  -1   56.89    3.20
   2   3  -1   57.59    3.30
   2   3  -1   61.79    3.20
  -2  -3   1   61.49    3.30
  -2  -3   1   59.89    3.20
  -2  -3   1   57.79    3.20
  -2  -3   1   62.49    3.40
  -2  -3   1   63.89    3.00
  -2  -3   1   60.19    3.30
   1   3  -1  162.98    6.70
   1   3  -1  155.38    6.20
   1   3  -1  159.58    6.80
   1   3  -1  156.48    6.90
   1   3  -1  161.58    6.70
   1   3  -1  151.78    6.70
   1   3  -1  155.28    6.90
  -1  -3   1  165.68    6.80
  -1  -3   1  160.88    7.00
  -1  -3   1  162.48    6.70
  -1  -3   1  160.78    6.70
  -1  -3   1  157.78    6.30
  -1  -3   1  155.18    6.70
  -1  -3   1  156.98    6.90
   0   3  -1  671.93   25.70
   0   3  -1  652.93   25.90
   0   3  -1  692.73   25.50
   0   3  -1  626.34   25.50
   0   3  -1  665.53   26.20
   0   3  -1  670.83   25.60
   0   3  -1  684.53   25.20
   0  -3   1  655.13   26.10
   0  -3   1  666.63   25.60
   0  -3   1  689.23   26.20
   0  -3   1  660.43   26.00
   0  -3   1  679.03   25.30
   0  -3   1  690.03   26.00
   0  -3   1  679.53   25.40
   0  -3   1  662.53   25.50
   1  -3   1 6484.65  243.28
  -2   3  -1  150.98    6.50
  -2   3  -1  145.19    7.10
  -2   3  -1  148.39    6.90
  -2   3  -1  142.99    5.70
  -2   3  -1  147.19    5.70
  -2   3  -1  145.49    6.60
  -2   3  -1  148.49    6.50
  -2   3  -1  150.58    6.90
  -2   3  -1  148.29    7.00
   2  -3   1  137.79    6.90
   2  -3   1  145.09    6.90
   2  -3   1  147.59    7.10
   2  -3   1  145.29    6.60
   2  -3   1  151.38    7.20
  -3   3  -1 1040.80   38.80
  -3   3  -1  954.60   38.50
  -3   3  -1  988.40   38.00
  -3   3  -1  969.00   37.90
  -3   3  -1 1016.30   38.80
  -3   3  -1  950.70   38.30
   3  -3   1  968.20   38.70
   3  -3   1 1001.50   38.40
   3  -3   1  992.80   38.00
   3  -3   1  976.70   38.60
   3  -3   1  954.40   38.00
   3  -3   1 1012.00   38.90
  -4   3  -1  151.48    7.40
  -4   3  -1  157.78    7.30
  -4   3  -1  165.38    7.90
   4  -3   1  150.88    7.90
   4  -3   1  160.18    8.50
   4  -3   1  163.38    8.10
   4  -3   1  166.48    7.70
   4  -3   1  161.68    7.70
   4  -3   1  155.58    8.60
  -5   3  -1    5.10    1.90
  -5   3  -1    4.50    0.60
  -5   3  -1    5.60    0.80
  -5   3  -1    6.30    1.80
  -5   3  -1    5.80    2.30
   5  -3   1    3.20    2.80
   5  -3   1    5.30    2.30
   5  -3   1    6.60    2.20
   5  -3   1    7.30    2.80
   5  -3   1    6.40    2.00
   5  -3   1    9.00    2.30
  -6   3  -1    6.80    2.80
  -6   3  -1    3.20    1.90
  -6   3  -1    5.90    1.10
  -6   3  -1    6.00    0.90
  -6   3  -1    7.20    0.80
  -6   3  -1    6.90    1.00
   6  -3   1    6.20    2.50
   6  -3   1    5.40    2.60
   6  -3   1    9.70    3.50
   6  -3   1    5.10    3.50
   6  -3   1    8.70    2.50
  -7   3  -1  119.49    5.10
  -7   3  -1  121.49    7.90
  -7   3  -1  122.19    5.50
  -7   3  -1  113.19    5.50
  -7   3  -1  118.59    5.00
  -7   3  -1  114.49    6.40
   7  -3   1  120.89    9.00
   7  -3   1  124.09   10.40
   7  -3   1  118.69    7.50
   7  -3   1  129.29    7.80
   7  -3   1  116.89    9.00
  -8   3  -1   99.99    5.20
  -8   3  -1   98.59    4.40
  -8   3  -1   99.99    7.80
  -8   3  -1   93.89    5.80
  -8   3  -1   89.69    5.00
   8  -3   1  115.29    9.30
   8  -3   1  104.79    7.00
   8  -3   1  105.09    7.50
   8  -3   1   93.49    6.90
  -9   3  -1  192.08    9.50
  -9   3  -1  197.48   11.90
  -9   3  -1  189.78    8.90
  -9   3  -1  182.58    7.70
  -9   3  -1  188.68    7.80
   9  -3   1  196.08   11.60
   9  -3   1  213.78   11.30
   9  -3   1  210.68   13.80
 -10   3  -1   33.90    3.70
 -10   3  -1   24.70    3.50
 -10   3  -1   40.60    6.30
  10  -3   1   35.30    6.10
  10  -3   1   30.00    7.40
  10  -3   1   34.20    5.60
 -11   3  -1   22.10    3.10
 -11   3  -1   25.20    3.70
 -11   3  -1   26.00    6.30
  11  -3   1   23.10    7.10
  11  -3   1   23.80    5.80
  13   2  -1    1.90    6.00
  13   2  -1   -2.00    4.70
 -13  -2   1   -2.60    5.20
 -13  -2   1    0.40    4.00
 -13  -2   1    1.10    3.30
  12   2  -1    8.50    4.30
  12   2  -1   14.50    5.10
  12   2  -1   10.70    5.80
 -12  -2   1   11.70    4.20
 -12  -2   1    7.70    3.40
 -12  -2   1    5.70    4.70
  11   2  -1   29.90    5.00
  11   2  -1   34.20    6.40
  11   2  -1   21.70    5.10
 -11  -2   1   31.10    5.90
 -11  -2   1   26.50    4.30
 -11  -2   1   31.40    3.90
 -11  -2   1   34.90    4.50
 -11  -2   1   25.70    4.30
  10   2  -1   32.00    5.80
  10   2  -1   27.90    3.50
  10   2  -1   27.20    2.30
  10   2  -1   28.80    3.70
  10   2  -1   27.30    4.80
  10   2  -1   31.10    4.60
 -10  -2   1   28.80    3.70
 -10  -2   1   32.20    5.70
 -10  -2   1   29.40    4.30
 -10  -2   1   23.70    3.60
 -10  -2   1   28.50    4.20
   9   2  -1  271.77   12.50
   9   2  -1  248.08   11.90
   9   2  -1  242.88   12.00
   9   2  -1  260.87   11.70
   9   2  -1  218.28   10.70
  -9  -2   1  246.18   12.00
  -9  -2   1  251.37   12.10
  -9  -2   1  244.28   11.40
  -9  -2   1  239.28   13.00
  -9  -2   1  248.48   11.90
   8   2  -1  184.68    9.20
   8   2  -1  206.18    9.90
   8   2  -1  190.48    8.80
   8   2  -1  200.28   10.90
   8   2  -1  200.58    8.80
   8   2  -1  193.78    9.50
  -8  -2   1  201.88   10.70
  -8  -2   1  204.18    9.90
  -8  -2   1  188.68    9.80
  -8  -2   1  187.88    9.30
  -8  -2   1  208.38    9.90
   7   2  -1   70.49    5.60
   7   2  -1   67.79    4.60
   7   2  -1   71.99    4.40
   7   2  -1   65.89    4.60
   7   2  -1   67.19    4.10
   7   2  -1   86.09    5.50
   7   2  -1   63.29    4.20
   7   2  -1   69.69    4.90
  -7  -2   1   71.49    5.60
  -7  -2   1   62.79    4.70
  -7  -2   1   70.49    4.70
  -7  -2   1   72.09    4.60
  -7  -2   1   76.39    5.00
  -7  -2   1   68.19    5.20
   6   2  -1  553.54   22.00
   6   2  -1  572.84   21.80
   6   2  -1  527.65   21.90
   6   2  -1  547.15   22.20
   6   2  -1  506.35   20.80
   6   2  -1  572.04   22.40
   6   2  -1  534.25   22.70
  -6  -2   1  604.24   22.50
  -6  -2   1  552.64   22.90
  -6  -2   1  526.05   23.60
  -6  -2   1  552.74   22.00
  -6  -2   1  562.14   22.40
   5   2  -1  327.37   13.10
   5   2  -1  319.27   13.70
   5   2  -1  310.77   13.30
   5   2  -1  334.67   13.60
   5   2  -1  318.57   13.20
   5   2  -1  322.57   13.20
   5   2  -1  296.37   12.20
  -5  -2   1  307.87   13.20
  -5  -2   1  340.67   13.60
  -5  -2   1  309.37   13.80
  -5  -2   1  336.47   13.30
  -5  -2   1  317.17   13.50
   4   2  -1    3.80    1.30
   4   2  -1    4.90    1.20
   4   2  -1    6.20    1.40
   4   2  -1    5.20    1.30
   4   2  -1    5.80    1.40
   4   2  -1    3.90    1.20
  -4  -2   1    2.60    1.20
  -4  -2   1    6.00    1.40
  -4  -2   1    4.40    1.50
  -4  -2   1    5.50    1.40
  -4  -2   1    5.00    1.20
  -4  -2   1    3.40    1.20
  -4  -2   1    4.20    1.30
   3   2  -1 1241.28   45.90
   3   2  -1 1188.38   46.10
   3   2  -1 1186.78   46.00
   3   2  -1 1262.37   46.00
  -3  -2   1 1151.58   46.30
  -3  -2   1 1219.78   46.10
  -3  -2   1 1175.98   45.90
  -3  -2   1 1252.07   46.00
  -3  -2   1 1205.38   46.00
  -3  -2   1 1195.68   46.00
  -3  -2   1 1196.58   45.90
   2   2  -1  282.87   11.00
   2   2  -1  277.67   11.10
   2   2  -1  281.17   11.20
   2   2  -1  269.07   10.80
   2   2  -1  282.07   11.20
   2   2  -1  278.77   11.10
   2   2  -1  272.77   11.20
   2   2  -1  274.27   11.20
  -2  -2   1  274.97   11.20
  -2  -2   1  288.87   11.20
  -2  -2   1  265.77   11.20
  -2  -2   1  275.47   11.20
  -2  -2   1  274.67   11.00
  -2  -2   1  284.87   11.10
   1   2  -1 2654.23  100.59
  -1  -2   1 2615.74  100.69
   0   2  -1 4174.28  157.18
  -1   2  -1   44.80    2.30
  -1   2  -1   44.60    2.60
  -1   2  -1   44.60    2.50
  -1   2  -1   42.70    2.40
  -1   2  -1   46.20    2.60
  -1   2  -1   44.40    1.90
  -1   2  -1   46.90    2.30
  -1   2  -1   46.20    2.00
  -1   2  -1   44.50    2.30
   1  -2   1   45.80    2.70
   1  -2   1   44.50    1.90
   1  -2   1   46.10    2.70
   1  -2   1   42.60    2.50
   1  -2   1   43.60    2.50
   1  -2   1   42.40    2.30
   1  -2   1   43.20    1.90
  -2   2  -1  186.48    7.60
  -2   2  -1  185.98    8.10
  -2   2  -1  181.68    8.00
  -2   2  -1  189.08    8.10
  -2   2  -1  203.28    8.00
  -2   2  -1  177.38    7.50
  -2   2  -1  187.38    7.00
   2  -2   1  172.18    8.00
   2  -2   1  177.18    8.10
   2  -2   1  178.88    7.60
   2  -2   1  175.58    7.90
   2  -2   1  162.88    8.10
   2  -2   1  180.18    7.60
  -3   2  -1    2.90    1.30
  -3   2  -1    3.90    1.30
  -3   2  -1    4.10    0.50
  -3   2  -1    6.20    1.60
  -3   2  -1    2.40    1.00
  -3   2  -1    5.60    0.50
  -3   2  -1    2.40    1.00
  -3   2  -1    4.40    1.10
   3  -2   1    2.80    1.40
   3  -2   1    3.30    1.60
   3  -2   1    8.00    1.50
   3  -2   1    3.60    1.40
   3  -2   1    3.00    1.40
   3  -2   1    8.80    1.50
  -4   2  -1    9.50    0.70
  -4   2  -1    8.50    1.80
  -4   2  -1   11.00    1.70
  -4   2  -1   11.50    1.00
  -4   2  -1    9.60    0.70
  -4   2  -1   11.90    1.80
  -4   2  -1    9.70    1.00
  -4   2  -1   12.40    1.90
  -4   2  -1    9.20    1.80
   4  -2   1    8.90    2.50
   4  -2   1   13.90    2.10
   4  -2   1    9.00    2.30
   4  -2   1    9.40    1.70
   4  -2   1   10.80    2.10
   4  -2   1    9.00    1.80
  -5   2  -1 1522.75   57.09
  -5   2  -1 1520.65   56.89
  -5   2  -1 1494.55   57.99
  -5   2  -1 1488.45   56.99
  -5   2  -1 1641.44   59.39
  -5   2  -1 1473.05   57.79
   5  -2   1 1502.15   59.29
   5  -2   1 1529.15   59.39
   5  -2   1 1534.25   58.19
   5  -2   1 1547.65   58.29
   5  -2   1 1424.06   58.29
  -6   2  -1    2.40    1.70
  -6   2  -1    3.10    1.00
  -6   2  -1    4.70    2.60
  -6   2  -1    2.00    1.60
  -6   2  -1    1.40    1.10
   6  -2   1   -0.20    1.90
   6  -2   1    1.40    2.10
   6  -2   1    3.00    2.00
   6  -2   1    0.20    2.80
   6  -2   1    1.80    2.60
  -7   2  -1  233.78   10.10
  -7   2  -1  241.28   10.10
  -7   2  -1  238.48   12.10
  -7   2  -1  239.58   10.00
  -7   2  -1  220.98   10.60
   7  -2   1  243.98   11.40
   7  -2   1  220.68   11.20
   7  -2   1  253.17   13.10
   7  -2   1  253.67   11.70
  -8   2  -1  108.59    5.80
  -8   2  -1  129.99    6.00
  -8   2  -1  104.59    6.40
  -8   2  -1  109.49    5.50
  -8   2  -1  114.89    8.30
  -8   2  -1  102.09    6.70
   8  -2   1  125.29    9.30
   8  -2   1  118.29    7.80
   8  -2   1  114.49    7.00
   8  -2   1  118.19    7.40
  -9   2  -1   27.60    2.90
  -9   2  -1   34.40    5.70
  -9   2  -1   19.80    3.20
  -9   2  -1   33.20    2.90
   9  -2   1   28.80    4.60
   9  -2   1   35.20    6.70
   9  -2   1   36.60    5.30
 -10   2  -1   79.69    8.30
 -10   2  -1   82.39    5.60
 -10   2  -1   81.49    4.70
 -10   2  -1   73.49    4.50
 -10   2  -1   79.69    5.50
  10  -2   1   72.49    7.20
  10  -2   1   78.99    7.80
  10  -2   1   92.49    9.90
 -11   2  -1   38.60    4.10
 -11   2  -1   38.80    3.30
 -11   2  -1   38.70    6.90
 -11   2  -1   55.89    4.30
 -11   2  -1   37.60    4.20
  11  -2   1   40.80    9.00
  11  -2   1   42.80    6.60
 -12   2  -1   -9.40    3.30
 -12   2  -1   -3.70    5.40
  12  -2   1    0.10    4.90
  12  -2   1   -5.90    6.00
  12   1  -1    2.00    4.40
  12   1  -1    0.30    5.10
 -12  -1   1    3.50    3.60
 -12  -1   1    0.30    4.90
 -12  -1   1   -0.30    2.60
  11   1  -1   57.39    6.90
  11   1  -1   64.29    7.20
  11   1  -1   79.79    9.30
 -11  -1   1   77.99    8.80
 -11  -1   1   58.99    5.70
 -11  -1   1   46.70    5.20
 -11  -1   1   60.39    4.90
 -11  -1   1   73.39    5.90
  10   1  -1  136.09   10.20
  10   1  -1  117.09    8.30
  10   1  -1  117.79    7.80
  10   1  -1  122.09    6.60
 -10  -1   1  115.39    7.50
 -10  -1   1  108.29    6.60
 -10  -1   1  103.79    7.40
 -10  -1   1  117.59    7.30
   9   1  -1   14.50    2.50
   9   1  -1   11.90    4.30
   9   1  -1   10.00    3.30
   9   1  -1   18.00    3.50
   9   1  -1   15.30    2.70
  -9  -1   1   16.50    4.40
  -9  -1   1   11.40    2.70
  -9  -1   1   13.70    3.40
  -9  -1   1   13.40    2.90
  -9  -1   1   13.20    3.20
   8   1  -1  187.78    9.50
   8   1  -1  174.58    7.90
   8   1  -1  181.08    7.70
   8   1  -1  186.68    7.70
   8   1  -1  182.98    9.60
   8   1  -1  171.88    8.50
   8   1  -1  185.08    8.70
  -8  -1   1  185.78    9.20
  -8  -1   1  190.98    8.90
  -8  -1   1  193.48    9.20
  -8  -1   1  186.78    8.70
  -8  -1   1  185.98    9.00
  -8  -1   1  182.18   10.30
   7   1  -1  206.68    9.30
   7   1  -1  171.28    7.70
   7   1  -1  180.68    9.70
   7   1  -1  181.98    8.40
   7   1  -1  177.98    8.90
   7   1  -1  174.98    7.60
   7   1  -1  161.98    8.30
   7   1  -1  159.28    7.50
   7   1  -1  184.68    8.20
  -7  -1   1  181.78    8.40
  -7  -1   1  175.08    9.50
  -7  -1   1  188.38    8.70
  -7  -1   1  200.28    8.90
  -7  -1   1  172.18    8.40
  -7  -1   1  175.38    8.20
   6   1  -1   15.70    1.70
   6   1  -1   13.70    2.50
   6   1  -1   20.60    2.50
   6   1  -1   13.80    1.80
   6   1  -1   17.90    2.50
   6   1  -1   17.50    3.10
   6   1  -1   16.80    2.20
   6   1  -1   14.50    2.00
  -6  -1   1   14.60    2.00
  -6  -1   1   19.30    2.40
  -6  -1   1   22.30    2.70
  -6  -1   1   16.30    2.10
  -6  -1   1   23.70    2.70
  -6  -1   1   16.80    2.40
   5   1  -1 2753.42  104.29
   5   1  -1 2745.63  103.99
  -5  -1   1 2814.52  104.39
  -5  -1   1 2615.64  104.59
  -5  -1   1 2827.52  104.09
  -5  -1   1 2812.02  104.29
   4   1  -1  414.86   16.50
   4   1  -1  415.06   16.80
   4   1  -1  407.06   16.30
   4   1  -1  418.66   16.60
   4   1  -1  430.36   17.20
   4   1  -1  419.66   16.60
   4   1  -1  425.56   16.80
   4   1  -1  451.75   16.90
  -4  -1   1  413.66   16.70
  -4  -1   1  441.26   17.30
  -4  -1   1  419.06   16.60
  -4  -1   1  424.46   16.60
  -4  -1   1  418.76   16.80
  -4  -1   1  439.56   16.90
  -4  -1   1  415.06   16.90
  -4  -1   1  391.26   17.00
   3   1  -1 1021.30   38.80
   3   1  -1 1010.20   39.10
   3   1  -1 1028.40   38.90
   3   1  -1 1045.30   39.00
  -3  -1   1 1013.60   39.20
  -3  -1   1 1052.79   39.00
  -3  -1   1  969.70   39.00
  -3  -1   1 1025.10   39.00
  -3  -1   1 1033.90   38.80
  -3  -1   1 1025.60   39.00
   2   1  -1  562.44   21.90
   2   1  -1  592.04   22.00
   2   1  -1  549.95   21.70
   2   1  -1  577.04   21.80
   2   1  -1  557.14   21.80
   2   1  -1  547.45   21.70
   2   1  -1  580.84   21.70
  -2  -1   1  559.84   21.80
  -2  -1   1  573.34   21.90
  -2  -1   1  536.15   21.70
  -2  -1   1  563.84   21.90
  -2  -1   1  595.74   21.90
  -2  -1   1  570.84   21.70
  -2  -1   1  578.74   21.80
  -2  -1   1  582.64   21.80
   1   1  -1  106.19    4.40
   1   1  -1  102.49    4.30
   1   1  -1  105.29    4.40
   1   1  -1  107.99    4.40
   1   1  -1  102.89    4.30
   1   1  -1  108.99    4.40
   1   1  -1  105.69    4.10
  -1  -1   1  103.29    4.40
  -1  -1   1  105.59    4.40
  -1  -1   1  101.89    4.30
  -1  -1   1  100.39    4.30
  -1  -1   1  107.89    4.40
  -1  -1   1  102.09    4.30
   0   1  -1    7.60    0.80
   0   1  -1    6.40    0.60
   0   1  -1    5.60    0.50
   0   1  -1    6.20    0.50
   0   1  -1    7.10    0.60
   0   1  -1    7.20    0.70
   0   1  -1    7.20    0.70
   0   1  -1    6.10    0.70
   0  -1   1    6.20    0.60
   0  -1   1    7.10    0.70
   0  -1   1    6.70    0.50
   0  -1   1    6.00    0.70
   0  -1   1    5.80    0.50
   0  -1   1    5.80    0.60
   0  -1   1    5.40    0.60
  -2   1  -1  527.85   20.40
  -2   1  -1  541.75   20.80
  -2   1  -1  534.45   20.00
  -2   1  -1  560.44   20.70
  -2   1  -1  522.55   20.00
  -2   1  -1  528.15   20.40
  -2   1  -1  548.05   20.90
  -2   1  -1  542.65   20.70
  -2   1  -1  515.95   20.40
   2  -1   1  536.35   19.90
   2  -1   1  517.95   20.60
   2  -1   1  524.75   20.70
   2  -1   1  521.65   20.90
   2  -1   1  535.45   19.90
   2  -1   1  529.95   20.80
   2  -1   1  507.65   20.40
   2  -1   1  519.75   20.40
  -3   1  -1  285.67   11.50
  -3   1  -1  288.77   12.10
  -3   1  -1  289.77   10.80
  -3   1  -1  286.97   11.00
  -3   1  -1  287.67   11.10
  -3   1  -1  277.57   12.00
  -3   1  -1  280.27   11.40
  -3   1  -1  277.87   11.50
  -3   1  -1  285.37   11.70
  -3   1  -1  289.07   10.80
  -3   1  -1  311.57   11.90
   3  -1   1  291.57   11.50
   3  -1   1  281.07   11.70
   3  -1   1  280.77   12.10
   3  -1   1  275.87   10.80
   3  -1   1  279.67   11.50
   3  -1   1  269.97   12.10
   3  -1   1  284.67   10.80
   3  -1   1  279.77   12.20
  -4   1  -1  821.42   31.00
  -4   1  -1  803.92   30.50
  -4   1  -1  830.52   31.50
  -4   1  -1  818.52   30.60
  -4   1  -1  807.92   31.30
  -4   1  -1  791.62   30.60
  -4   1  -1  848.42   32.00
  -4   1  -1  811.22   30.40
  -4   1  -1  775.02   31.80
   4  -1   1  800.72   31.20
   4  -1   1  819.62   32.10
   4  -1   1  784.22   30.30
   4  -1   1  764.32   30.40
   4  -1   1  799.42   32.10
   4  -1   1  803.22   31.30
  -5   1  -1  120.59    5.70
  -5   1  -1  117.49    5.20
  -5   1  -1  121.99    5.30
  -5   1  -1  114.79    6.40
  -5   1  -1  115.69    5.30
  -5   1  -1  119.09    5.10
   5  -1   1  114.69    4.90
   5  -1   1  114.29    4.90
   5  -1   1  116.59    6.90
   5  -1   1  115.99    6.90
   5  -1   1  118.59    5.90
   5  -1   1  115.99    6.00
   5  -1   1  120.69    6.10
  -6   1  -1  190.18    8.20
  -6   1  -1  188.48    8.00
  -6   1  -1  193.88    8.20
  -6   1  -1  186.98    8.10
  -6   1  -1  191.58    8.80
  -6   1  -1  195.58    8.60
   6  -1   1  183.98    7.60
   6  -1   1  201.08   10.30
   6  -1   1  173.98    7.60
   6  -1   1  182.48    9.10
   6  -1   1  184.88    8.70
   6  -1   1  189.28    9.00
   6  -1   1  192.98   10.10
  -7   1  -1    0.70    1.80
  -7   1  -1    2.50    2.60
  -7   1  -1    3.00    1.40
  -7   1  -1    1.80    1.30
  -7   1  -1    0.50    1.70
  -7   1  -1    1.90    1.60
  -7   1  -1    1.60    1.30
   7  -1   1    2.70    3.00
   7  -1   1    2.70    2.10
   7  -1   1    2.50    0.80
   7  -1   1    2.20    2.30
   7  -1   1    1.70    0.80
   7  -1   1    1.10    1.60
  -8   1  -1   51.99    3.80
  -8   1  -1   54.79    3.90
  -8   1  -1   54.09    5.90
  -8   1  -1   56.19    4.20
  -8   1  -1   46.80    3.60
  -8   1  -1   53.59    3.80
   8  -1   1   50.69    2.60
   8  -1   1   61.19    5.70
   8  -1   1   49.60    6.30
   8  -1   1   57.99    8.00
   8  -1   1   47.60    2.60
  -9   1  -1  169.98    8.90
  -9   1  -1  217.38   11.50
  -9   1  -1  170.88    8.50
  -9   1  -1  167.28    8.50
  -9   1  -1  176.38    8.90
   9  -1   1  179.68    9.90
   9  -1   1  201.68   10.70
   9  -1   1  181.88   11.90
 -10   1  -1   42.10    3.80
 -10   1  -1   40.20    4.40
 -10   1  -1   32.40    6.00
 -10   1  -1   44.00    3.90
 -10   1  -1   41.10    4.50
  10  -1   1   45.70    7.50
  10  -1   1   37.80    5.10
  10  -1   1   48.50    6.20
 -11   1  -1    3.10    3.70
 -11   1  -1    4.60    3.00
 -11   1  -1    4.20    4.20
 -11   1  -1    0.60    2.40
  11  -1   1   -0.70    5.30
  11  -1   1    1.50    3.60
 -12   1  -1   13.40    2.50
 -12   1  -1    8.40    3.30
 -12   1  -1    6.60    4.90
 -12   1  -1   12.00    3.00
  12  -1   1   16.40    7.50
  12  -1   1   25.90    5.90
  12   0  -1   25.30    5.70
 -12   0   1   23.30    3.70
 -12   0   1   25.00    6.20
  11   0  -1   -3.00    3.00
  11   0  -1   -1.00    1.40
  11   0  -1    2.00    5.20
  11   0  -1   -0.80    3.70
 -11   0   1   -0.30    2.90
 -11   0   1    2.00    2.10
 -11   0   1   -3.30    2.20
 -11   0   1   -1.40    4.00
  10   0  -1    4.00    4.40
  10   0  -1    5.40    3.80
  10   0  -1    5.60    3.10
 -10   0   1    7.80    2.60
 -10   0   1    8.50    4.50
 -10   0   1    4.00    2.30
 -10   0   1    3.50    2.30
 -10   0   1    3.60    2.40
   9   0  -1  149.29    8.50
   9   0  -1  150.28    8.70
   9   0  -1  125.89    6.80
   9   0  -1  142.69   10.00
   9   0  -1  133.29    6.80
   9   0  -1  134.19    7.10
  -9   0   1  145.19    7.60
  -9   0   1  129.09    7.50
  -9   0   1  130.89    7.60
  -9   0   1  142.19    9.50
  -9   0   1  140.59    7.00
   8   0  -1   48.60    3.60
   8   0  -1   53.69    4.60
   8   0  -1   58.79    5.20
   8   0  -1   47.20    3.70
   8   0  -1   63.29    6.70
   8   0  -1   58.79    3.80
   8   0  -1   48.80    3.70
  -8   0   1   51.69    4.30
  -8   0   1   55.99    4.00
  -8   0   1   49.60    4.10
  -8   0   1   53.49    3.80
  -8   0   1   52.79    4.30
  -8   0   1   49.20    5.80
   7   0  -1  522.35   21.30
   7   0  -1  512.45   20.90
   7   0  -1  516.75   20.90
   7   0  -1  536.45   21.80
   7   0  -1  540.35   21.90
   7   0  -1  488.55   20.90
  -7   0   1  536.35   22.60
  -7   0   1  545.85   21.40
  -7   0   1  526.05   20.90
  -7   0   1  526.25   21.20
  -7   0   1  540.55   21.30
  -7   0   1  510.05   21.50
  -7   0   1  527.75   21.00
   6   0  -1  723.03   27.00
   6   0  -1  662.73   26.90
   6   0  -1  681.83   26.70
   6   0  -1  662.93   26.00
   6   0  -1  679.93   27.40
   6   0  -1  663.23   26.00
   6   0  -1  665.83   28.20
   6   0  -1  701.93   26.70
   6   0  -1  695.33   27.40
  -6   0   1  678.03   27.00
  -6   0   1  685.03   27.30
  -6   0   1  676.53   28.00
  -6   0   1  745.63   26.80
  -6   0   1  687.63   26.70
  -6   0   1  670.83   27.20
  -6   0   1  687.83   26.90
   5   0  -1    9.70    1.50
   5   0  -1   13.30    1.60
   5   0  -1   11.20    1.70
   5   0  -1   11.90    1.30
   5   0  -1   12.50    2.00
   5   0  -1   10.60    1.20
   5   0  -1    9.50    1.90
   5   0  -1   10.10    1.50
   5   0  -1   10.00    2.30
  -5   0   1   10.60    1.60
  -5   0   1   10.50    2.30
  -5   0   1   11.40    1.50
  -5   0   1   13.00    1.80
  -5   0   1    9.60    1.60
  -5   0   1   11.70    1.50
   4   0  -1  898.21   34.80
   4   0  -1  863.81   33.70
   4   0  -1  889.31   33.80
   4   0  -1  874.91   34.20
   4   0  -1  903.41   33.90
   4   0  -1  858.61   34.00
   4   0  -1  882.81   34.20
   4   0  -1  847.32   34.00
   4   0  -1  901.41   33.60
  -4   0   1  893.51   34.00
  -4   0   1  917.31   34.70
  -4   0   1  851.81   33.80
  -4   0   1  881.21   33.80
  -4   0   1  918.71   34.10
  -4   0   1  901.61   34.00
  -4   0   1  925.11   34.20
  -4   0   1  884.11   34.80
   3   0  -1    4.60    1.00
   3   0  -1    4.80    1.00
   3   0  -1    4.80    0.70
   3   0  -1    5.70    0.90
   3   0  -1    7.90    1.40
   3   0  -1    5.20    0.90
   3   0  -1    4.50    0.80
   3   0  -1    4.70    0.80
  -3   0   1    7.20    1.00
  -3   0   1    5.00    0.70
  -3   0   1    4.50    1.20
  -3   0   1    4.70    0.90
  -3   0   1    4.30    0.90
  -3   0   1    5.20    1.20
  -3   0   1    7.40    1.30
   2   0  -1  321.27   13.10
   2   0  -1  335.17   12.90
   2   0  -1  342.27   12.80
   2   0  -1  334.07   12.70
   2   0  -1  328.37   12.60
   2   0  -1  335.07   12.90
   2   0  -1  327.67   13.10
   2   0  -1  327.97   12.70
  -2   0   1  311.67   13.00
  -2   0   1  334.37   12.80
  -2   0   1  333.77   13.10
  -2   0   1  331.57   12.80
  -2   0   1  336.37   12.70
  -2   0   1  315.47   12.80
   0   0  -1   87.59    3.50
  -1   0  -1 2480.25   94.39
   1   0   1 2526.65   94.49
  -2   0  -1 2466.75   94.59
   2   0   1 2514.95   94.59
  -3   0  -1   46.00    2.20
  -3   0  -1   41.90    2.30
  -3   0  -1   49.70    2.60
  -3   0  -1   49.10    2.40
  -3   0  -1   45.80    2.20
  -3   0  -1   43.00    2.90
  -3   0  -1   48.40    2.70
  -3   0  -1   42.60    2.40
  -3   0  -1   47.10    2.40
   3   0   1   42.30    2.30
   3   0   1   43.80    2.60
   3   0   1   46.30    2.30
   3   0   1   48.00    2.50
   3   0   1   46.20    1.90
   3   0   1   46.70    2.60
   3   0   1   47.70    3.00
   3   0   1   41.70    2.90
   3   0   1   44.60    2.40
  -4   0  -1 2232.88   85.69
  -4   0  -1 2272.17   85.69
   4   0   1 2260.27   84.59
   4   0   1 2240.38   84.89
  -5   0  -1 1655.83   63.49
  -5   0  -1 1698.83   63.59
  -5   0  -1 1653.43   63.49
  -5   0  -1 1699.33   63.49
  -5   0  -1 1699.13   64.09
  -5   0  -1 1672.23   63.59
  -5   0  -1 1678.23   63.29
   5   0   1 1620.34   63.29
   5   0   1 1652.53   63.19
   5   0   1 1697.03   63.89
   5   0   1 1700.23   63.89
   5   0   1 1656.33   64.69
   5   0   1 1716.73   64.79
   5   0   1 1683.43   63.59
   5   0   1 1638.84   63.49
  -6   0  -1  122.49    5.60
  -6   0  -1  109.59    5.80
  -6   0  -1  105.99    5.40
  -6   0  -1  115.09    5.70
  -6   0  -1  131.89    5.80
  -6   0  -1  122.79    5.80
   6   0   1  112.19    6.20
   6   0   1  102.79    5.30
   6   0   1  115.59    6.50
   6   0   1  108.49    5.70
   6   0   1  115.19    7.30
   6   0   1  108.89    5.30
   6   0   1  112.39    6.10
  -7   0  -1  191.68    8.90
  -7   0  -1  200.18    8.90
  -7   0  -1  201.88    9.10
  -7   0  -1  205.98    9.10
  -7   0  -1  190.38   10.10
  -7   0  -1  195.38    8.80
  -7   0  -1  196.98    8.70
   7   0   1  205.18    9.70
   7   0   1  196.28    9.50
   7   0   1  186.18    8.90
   7   0   1  190.28    8.40
   7   0   1  172.98    8.40
   7   0   1  194.28   10.70
  -8   0  -1  426.66   19.00
  -8   0  -1  410.66   17.30
  -8   0  -1  405.96   17.20
  -8   0  -1  409.56   17.30
  -8   0  -1  430.26   17.50
  -8   0  -1  422.16   17.40
   8   0   1  368.86   16.50
   8   0   1  435.96   18.10
   8   0   1  415.96   18.20
   8   0   1  409.66   17.30
  -9   0  -1   65.49    4.90
  -9   0  -1   72.09    5.30
  -9   0  -1   74.79    7.40
  -9   0  -1   72.59    5.10
  -9   0  -1   70.29    5.00
   9   0   1   66.49    4.10
   9   0   1   77.49    7.70
   9   0   1   66.59    5.80
   9   0   1   72.49    6.70
 -10   0  -1  164.58    8.70
 -10   0  -1  151.58    8.70
 -10   0  -1  164.28    8.60
 -10   0  -1  171.18    9.00
 -10   0  -1  166.88   11.10
  10   0   1  176.38   10.70
  10   0   1  169.68   12.00
  10   0   1  181.78   10.10
 -11   0  -1   20.80    3.30
 -11   0  -1   17.90    3.40
 -11   0  -1   18.00    3.50
 -11   0  -1   20.80    5.50
 -11   0  -1   16.20    3.70
  11   0   1   15.60    4.50
  11   0   1   25.30    5.40
  11   0   1   14.80    6.30
 -12   0  -1    6.50    4.50
 -12   0  -1   -1.70    2.30
 -12   0  -1   -0.90    2.30
 -12   0  -1    6.40    3.20
  12   0   1    2.40    6.90
  12   0   1    4.10    4.70
  12  -1  -1    2.00    5.90
  12  -1  -1    6.20    4.80
 -12   1   1    5.60    3.50
 -12   1   1    4.10    2.40
 -12   1   1    9.10    5.50
  11  -1  -1   64.59    7.00
  11  -1  -1   67.89    9.40
 -11   1   1   48.70    4.60
 -11   1   1   56.29    5.50
 -11   1   1   55.19    7.40
  10  -1  -1   23.40    4.40
  10  -1  -1   38.90    7.20
  10  -1  -1   28.50    3.60
  10  -1  -1   35.60    5.40
 -10   1   1   28.40    3.50
 -10   1   1   29.70    3.10
 -10   1   1   25.40    3.50
 -10   1   1   22.60    5.40
 -10   1   1   25.40    3.90
   9  -1  -1   70.49    6.80
   9  -1  -1   52.89    5.70
   9  -1  -1   51.39    4.50
   9  -1  -1   66.09    3.80
   9  -1  -1   71.69    8.20
  -9   1   1   54.39    4.40
  -9   1   1   54.39    4.60
  -9   1   1   64.49    7.00
  -9   1   1   62.99    4.70
  -9   1   1   55.19    4.10
   8  -1  -1   67.79    6.00
   8  -1  -1   61.99    3.80
   8  -1  -1   65.89    3.70
   8  -1  -1   63.89    4.60
   8  -1  -1   87.99    7.50
   8  -1  -1   61.79    5.40
  -8   1   1   63.79    4.50
  -8   1   1   71.79    4.50
  -8   1   1   64.69    4.50
  -8   1   1   62.39    4.10
  -8   1   1   71.59    6.30
   7  -1  -1    1.70    3.10
   7  -1  -1    1.90    1.10
   7  -1  -1    4.00    1.80
   7  -1  -1    1.70    2.50
   7  -1  -1    0.80    2.00
  -7   1   1    1.50    2.60
  -7   1   1    2.40    1.50
  -7   1   1    0.70    1.50
  -7   1   1    2.70    1.40
  -7   1   1    4.20    1.60
  -7   1   1    3.20    1.60
   6  -1  -1  900.31   35.30
   6  -1  -1  822.12   33.20
   6  -1  -1  814.92   33.80
   6  -1  -1  893.81   34.20
   6  -1  -1  892.91   34.30
  -6   1   1  835.62   33.40
  -6   1   1  847.02   33.40
  -6   1   1  856.11   33.20
  -6   1   1  890.51   33.20
  -6   1   1  884.01   33.50
   5  -1  -1  730.03   28.60
   5  -1  -1  668.43   27.60
   5  -1  -1  703.13   27.80
   5  -1  -1  685.63   27.70
   5  -1  -1  730.53   29.40
   5  -1  -1  752.52   28.50
   5  -1  -1  719.43   28.40
  -5   1   1  760.72   28.00
  -5   1   1  744.63   28.40
  -5   1   1  738.03   27.70
  -5   1   1  740.33   27.70
  -5   1   1  707.23   27.80
  -5   1   1  707.33   27.90
   4  -1  -1  475.05   19.50
   4  -1  -1  466.85   18.80
   4  -1  -1  492.65   18.80
   4  -1  -1  504.55   19.40
   4  -1  -1  479.65   20.10
   4  -1  -1  501.05   18.90
   4  -1  -1  482.65   19.40
  -4   1   1  507.55   19.30
  -4   1   1  464.25   19.30
  -4   1   1  501.15   18.90
  -4   1   1  495.25   18.90
  -4   1   1  445.76   19.80
  -4   1   1  482.55   20.00
  -4   1   1  486.85   19.80
  -4   1   1  484.55   18.80
  -4   1   1  490.75   18.80
  -4   1   1  500.55   19.60
  -4   1   1  503.15   19.00
   3  -1  -1   50.99    2.50
   3  -1  -1   59.39    3.10
   3  -1  -1   54.89    3.50
   3  -1  -1   54.39    2.50
   3  -1  -1   57.59    2.70
   3  -1  -1   56.39    3.10
   3  -1  -1   51.59    3.10
  -3   1   1   59.49    3.40
  -3   1   1   52.49    3.30
  -3   1   1   54.09    2.50
  -3   1   1   62.49    3.60
  -3   1   1   59.19    3.00
  -3   1   1   56.59    3.00
  -3   1   1   57.49    2.90
  -3   1   1   57.19    2.80
  -3   1   1   55.59    2.50
  -3   1   1   57.29    2.60
  -3   1   1   55.19    2.70
   2  -1  -1 1382.96   52.79
  -2   1   1 1409.06   52.79
  -2   1   1 1386.76   52.89
   1  -1  -1    5.30    0.60
   1  -1  -1    4.80    0.50
   1  -1  -1    5.00    0.50
   1  -1  -1    5.80    0.60
   1  -1  -1    5.20    0.80
   1  -1  -1    5.50    0.80
   1  -1  -1    6.80    0.60
   1  -1  -1    6.40    0.70
   1  -1  -1    4.70    0.60
  -1   1   1    6.10    0.50
  -1   1   1    8.50    1.00
  -1   1   1    5.20    0.80
  -1   1   1    5.10    0.60
  -1   1   1    4.60    0.60
  -1   1   1    5.90    0.60
  -1   1   1    3.80    0.60
  -1  -1  -1  404.86   15.20
  -1  -1  -1  400.16   15.20
  -1  -1  -1  394.86   15.10
  -1  -1  -1  387.86   15.10
  -1  -1  -1  405.36   15.10
  -1  -1  -1  386.66   15.00
  -1  -1  -1  391.66   15.10
   1   1   1  397.06   15.10
   1   1   1  391.96   15.10
   1   1   1  397.86   15.00
   1   1   1  386.06   15.10
   1   1   1  394.26   15.10
   1   1   1  389.26   15.20
   1   1   1  394.46   15.10
  -3  -1  -1  921.21   35.80
  -3  -1  -1  972.40   36.00
  -3  -1  -1  924.01   35.90
  -3  -1  -1  967.70   36.00
  -3  -1  -1  942.71   36.20
  -3  -1  -1  947.91   35.80
   3   1   1  951.10   36.00
   3   1   1  977.30   36.30
   3   1   1  928.41   36.30
   3   1   1  915.11   35.80
   3   1   1  907.71   35.90
   3   1   1  978.40   35.70
   3   1   1  925.21   35.70
   3   1   1  935.91   35.90
  -4  -1  -1   23.10    1.90
  -4  -1  -1   22.40    2.10
  -4  -1  -1   25.50    1.50
  -4  -1  -1   22.80    1.80
  -4  -1  -1   25.90    2.00
  -4  -1  -1   20.60    2.00
  -4  -1  -1   19.00    1.80
  -4  -1  -1   26.90    2.80
   4   1   1   23.40    1.70
   4   1   1   24.10    2.40
   4   1   1   22.30    1.90
   4   1   1   23.30    1.70
   4   1   1   21.50    1.90
   4   1   1   23.40    2.70
   4   1   1   26.10    2.80
  -5  -1  -1  284.27   11.80
  -5  -1  -1  277.67   11.80
  -5  -1  -1  292.17   11.40
  -5  -1  -1  295.27   11.80
  -5  -1  -1  286.27   12.00
  -5  -1  -1  283.57   12.70
  -5  -1  -1  308.17   12.00
   5   1   1  284.47   12.10
   5   1   1  280.37   11.80
   5   1   1  293.67   12.80
   5   1   1  279.57   11.40
   5   1   1  274.97   11.80
   5   1   1  277.87   11.90
   5   1   1  282.27   11.30
   5   1   1  289.57   12.10
  -6  -1  -1  711.23   27.40
  -6  -1  -1  680.23   27.30
  -6  -1  -1  735.73   26.90
  -6  -1  -1  687.43   27.50
  -6  -1  -1  693.63   27.40
  -6  -1  -1  695.43   27.50
   6   1   1  659.93   27.30
   6   1   1  698.43   27.30
   6   1   1  705.63   27.70
   6   1   1  695.93   27.50
   6   1   1  688.13   26.60
   6   1   1  712.23   27.80
   6   1   1  718.53   28.70
   6   1   1  675.23   26.60
  -7  -1  -1  287.67   11.80
  -7  -1  -1  263.17   11.90
  -7  -1  -1  303.77   12.00
  -7  -1  -1  266.17   11.80
  -7  -1  -1  260.57   11.80
  -7  -1  -1  307.57   12.20
   7   1   1  263.27   11.60
   7   1   1  279.37   13.40
   7   1   1  267.47   12.20
   7   1   1  253.97   10.50
   7   1   1  269.07   12.40
   7   1   1  249.18   10.60
   7   1   1  267.17   11.50
   7   1   1  251.07   11.70
  -8  -1  -1  422.56   17.60
  -8  -1  -1  400.96   17.50
  -8  -1  -1  403.16   17.40
  -8  -1  -1  402.96   17.50
  -8  -1  -1  416.16   18.90
  -8  -1  -1  396.36   17.50
   8   1   1  431.56   18.10
   8   1   1  394.26   17.10
   8   1   1  431.06   17.60
   8   1   1  435.56   18.30
   8   1   1  429.16   17.10
  -9  -1  -1  226.08   12.30
  -9  -1  -1  220.18   10.60
  -9  -1  -1  233.18   10.80
  -9  -1  -1  204.18   10.50
  -9  -1  -1  221.68   10.80
   9   1   1  207.48   10.50
   9   1   1  242.58   11.70
   9   1   1  205.68    9.90
   9   1   1  228.38   11.30
 -10  -1  -1    2.70    2.50
 -10  -1  -1    1.00    2.50
 -10  -1  -1    0.50    2.50
 -10  -1  -1   -2.40    2.00
  10   1   1    1.90    3.00
  10   1   1   -0.40    3.90
  10   1   1    1.00    3.60
  10   1   1   -0.70    1.10
 -11  -1  -1   21.30    5.40
 -11  -1  -1   25.40    3.80
 -11  -1  -1   21.80    3.60
 -11  -1  -1   24.00    4.10
 -11  -1  -1   25.50    4.00
  11   1   1   29.10    6.60
  11   1   1   25.90    5.20
  11   1   1   36.80    6.00
 -12  -1  -1   12.00    4.30
 -12  -1  -1   15.40    3.70
 -12  -1  -1   14.80    5.50
 -12  -1  -1   21.20    3.70
  12   1   1   26.20    7.20
  12   1   1   24.30    5.60
  13   1   1    2.00    5.40
  12  -2  -1    3.00    5.00
  12  -2  -1   12.80    7.10
 -12   2   1    4.80    2.50
 -12   2   1   12.20    6.20
 -12   2   1    5.80    3.30
  11  -2  -1   -1.50    5.40
  11  -2  -1   -0.90    4.20
 -11   2   1   -4.90    2.50
 -11   2   1    1.60    2.00
 -11   2   1    3.60    1.70
 -11   2   1    4.60    4.90
  10  -2  -1   17.30    5.00
  10  -2  -1   21.70    3.60
  10  -2  -1   19.60    6.00
  10  -2  -1   28.70    4.80
 -10   2   1   14.70    2.50
 -10   2   1   17.30    2.40
 -10   2   1   18.60    2.80
 -10   2   1   21.60    3.30
 -10   2   1   24.30    5.40
   9  -2  -1   16.60    5.20
   9  -2  -1   19.20    4.50
   9  -2  -1   24.60    4.30
   9  -2  -1   13.60    3.10
  -9   2   1   16.00    3.30
  -9   2   1   18.50    2.50
  -9   2   1   15.30    2.40
  -9   2   1   15.50    4.60
  -9   2   1   17.40    2.60
   8  -2  -1   15.80    3.50
   8  -2  -1    9.00    2.70
   8  -2  -1   13.30    4.50
   8  -2  -1   14.30    3.80
  -8   2   1   10.80    2.00
  -8   2   1    5.60    3.50
  -8   2   1   12.90    2.30
  -8   2   1   10.20    2.00
  -8   2   1   10.70    2.40
  -8   2   1    9.20    1.90
   7  -2  -1  283.07   11.30
   7  -2  -1  301.07   13.60
   7  -2  -1  257.87   11.20
   7  -2  -1  288.27   14.80
   7  -2  -1  287.07   13.30
   7  -2  -1  304.07   13.50
  -7   2   1  294.97   12.20
  -7   2   1  313.07   12.10
  -7   2   1  297.57   12.00
  -7   2   1  293.27   12.30
  -7   2   1  296.57   12.20
  -7   2   1  281.07   13.90
   6  -2  -1  713.63   28.90
   6  -2  -1  724.63   28.80
   6  -2  -1  752.22   30.20
   6  -2  -1  725.23   28.90
   6  -2  -1  652.23   27.20
  -6   2   1  706.93   27.80
  -6   2   1  715.43   27.80
  -6   2   1  721.83   27.70
  -6   2   1  705.93   27.80
  -6   2   1  752.22   27.60
   5  -2  -1  151.48    7.50
   5  -2  -1  151.38    7.30
   5  -2  -1  141.89    6.10
   5  -2  -1  153.48    8.40
   5  -2  -1  141.09    7.50
   5  -2  -1  143.29    6.00
  -5   2   1  155.08    6.40
  -5   2   1  144.89    6.40
  -5   2   1  144.89    7.20
  -5   2   1  148.39    6.40
  -5   2   1  151.98    7.20
  -5   2   1  154.48    6.30
  -5   2   1  145.29    6.50
   4  -2  -1  573.54   23.40
   4  -2  -1  595.14   23.80
   4  -2  -1  588.84   24.30
   4  -2  -1  586.64   23.50
   4  -2  -1  599.74   23.50
   4  -2  -1  583.64   22.50
   4  -2  -1  579.84   22.50
  -4   2   1  595.84   22.70
  -4   2   1  584.44   22.60
  -4   2   1  583.94   22.50
  -4   2   1  606.84   23.50
  -4   2   1  621.14   25.20
  -4   2   1  597.24   22.80
  -4   2   1  596.34   23.40
  -4   2   1  594.64   22.70
   3  -2  -1  374.56   14.40
   3  -2  -1  358.36   15.10
   3  -2  -1  377.46   15.20
   3  -2  -1  384.46   15.30
   3  -2  -1  386.36   15.90
   3  -2  -1  369.56   14.40
   3  -2  -1  366.66   15.50
  -3   2   1  385.36   14.60
  -3   2   1  378.96   14.40
  -3   2   1  375.56   15.70
  -3   2   1  388.06   15.20
  -3   2   1  387.66   15.80
  -3   2   1  381.66   15.20
  -3   2   1  379.16   14.60
  -3   2   1  380.86   15.10
  -3   2   1  375.36   14.60
  -3   2   1  372.76   15.40
   2  -2  -1  612.24   24.10
   2  -2  -1  620.24   24.60
   2  -2  -1  616.04   24.70
   2  -2  -1  636.34   25.10
   2  -2  -1  646.64   24.70
   2  -2  -1  624.94   25.20
   2  -2  -1  634.54   25.00
   2  -2  -1  637.94   24.10
  -2   2   1  645.14   24.20
  -2   2   1  625.24   25.00
  -2   2   1  673.23   25.10
  -2   2   1  648.64   24.70
  -2   2   1  628.44   24.20
  -2   2   1  634.04   24.10
  -2   2   1  648.34   24.70
  -2   2   1  663.83   24.60
  -2   2   1  642.14   24.80
  -2   2   1  631.04   25.10
  -2   2   1  669.23   24.10
   1  -2  -1 2495.05   92.89
  -1   2   1 2412.76   92.99
   0  -2  -1   54.59    2.60
   0  -2  -1   56.19    2.50
   0  -2  -1   56.09    2.50
   0  -2  -1   59.49    3.00
   0  -2  -1   57.39    2.50
   0  -2  -1   57.99    2.60
   0  -2  -1   57.49    2.60
   0  -2  -1   60.79    2.90
   0   2   1   52.19    2.60
   0   2   1   60.49    2.60
   0   2   1   55.99    2.60
   0   2   1   61.49    2.60
   0   2   1   59.99    2.50
   0   2   1   53.59    2.50
   0   2   1   54.39    2.90
  -1  -2  -1  568.14   22.10
  -1  -2  -1  600.44   22.00
  -1  -2  -1  571.04   22.00
  -1  -2  -1  572.74   22.10
  -1  -2  -1  580.84   22.20
  -1  -2  -1  577.54   22.10
  -1  -2  -1  560.14   22.10
   1   2   1  576.64   22.10
   1   2   1  576.04   22.20
   1   2   1  572.94   22.10
   1   2   1  577.54   22.10
   1   2   1  573.34   22.00
   1   2   1  573.94   22.00
  -3  -2  -1 1499.75   56.09
  -3  -2  -1 1409.36   55.99
  -3  -2  -1 1509.85   56.09
  -3  -2  -1 1450.45   56.09
  -3  -2  -1 1501.25   56.19
  -3  -2  -1 1494.25   56.19
   3   2   1 1458.25   55.99
   3   2   1 1473.35   56.19
   3   2   1 1497.65   56.09
   3   2   1 1497.65   56.09
  -4  -2  -1 1664.03   62.99
  -4  -2  -1 1638.04   62.79
  -4  -2  -1 1646.44   63.09
  -4  -2  -1 1664.93   62.89
  -4  -2  -1 1694.73   62.89
   4   2   1 1678.43   62.89
   4   2   1 1640.54   62.79
   4   2   1 1618.44   62.79
   4   2   1 1634.74   62.69
   4   2   1 1675.53   62.89
  -5  -2  -1  387.96   15.40
  -5  -2  -1  361.06   15.60
  -5  -2  -1  369.46   15.30
  -5  -2  -1  384.86   15.20
  -5  -2  -1  359.56   15.20
  -5  -2  -1  371.46   15.40
   5   2   1  364.16   15.20
   5   2   1  359.86   15.20
   5   2   1  376.26   15.30
   5   2   1  371.16   15.90
   5   2   1  374.46   14.90
  -6  -2  -1    5.80    2.00
  -6  -2  -1   10.70    2.10
  -6  -2  -1   12.20    2.20
  -6  -2  -1    6.50    2.00
  -6  -2  -1   11.80    2.20
   6   2   1   12.20    2.10
   6   2   1    8.20    1.70
   6   2   1    9.10    1.80
   6   2   1    9.50    1.70
   6   2   1   10.60    2.60
  -7  -2  -1  111.79    6.30
  -7  -2  -1  115.69    6.30
  -7  -2  -1  120.09    6.30
  -7  -2  -1  108.09    6.10
   7   2   1  104.09    6.00
   7   2   1  121.69    6.70
   7   2   1  111.49    6.10
   7   2   1  105.99    6.30
   7   2   1  116.39    7.40
   7   2   1  109.49    6.10
   7   2   1  115.99    5.50
  -8  -2  -1   66.29    5.10
  -8  -2  -1   71.49    4.90
  -8  -2  -1   63.39    4.80
  -8  -2  -1   67.19    5.00
  -8  -2  -1   64.19    5.80
  -8  -2  -1   69.19    5.00
   8   2   1   70.19    5.30
   8   2   1   78.79    6.60
   8   2   1   65.89    4.60
   8   2   1   67.59    3.80
   8   2   1   60.69    3.70
   8   2   1   70.89    5.60
   8   2   1   61.49    5.10
  -9  -2  -1  165.28   10.10
  -9  -2  -1  162.38    9.00
  -9  -2  -1  164.28    8.90
  -9  -2  -1  183.68    9.30
  -9  -2  -1  170.08    8.90
   9   2   1  182.18    8.90
   9   2   1  168.98    9.20
   9   2   1  157.58    7.00
   9   2   1  157.98    8.40
   9   2   1  159.78    7.00
   9   2   1  179.18    9.70
 -10  -2  -1  162.68    8.70
 -10  -2  -1  136.59    8.20
 -10  -2  -1  126.69    7.90
 -10  -2  -1  139.19    9.90
 -10  -2  -1  129.19    8.00
  10   2   1  148.79    9.10
  10   2   1  138.69    8.60
  10   2   1  147.69   10.50
  10   2   1  124.79    7.40
 -11  -2  -1   -0.70    4.00
 -11  -2  -1   -2.10    3.10
 -11  -2  -1   -2.60    2.40
 -11  -2  -1    2.70    2.50
 -11  -2  -1   -3.10    2.50
  11   2   1    0.00    3.60
  11   2   1   -0.20    1.40
  11   2   1   -4.30    3.10
  11   2   1    1.30    4.60
 -12  -2  -1   21.30    5.80
 -12  -2  -1   18.70    3.80
 -12  -2  -1   17.70    4.80
 -12  -2  -1   16.60    3.80
  12   2   1   28.80    5.70
  12   2   1   18.60    5.10
  12   2   1   24.90    6.50
 -13  -2  -1   17.20    5.80
 -13  -2  -1   12.40    4.10
 -13  -2  -1   16.20    4.00
  13   2   1   10.60    6.50
  13   2   1    7.90    5.20
  11  -3  -1   67.59    9.70
  11  -3  -1   68.99    8.00
 -11   3   1   55.99    3.70
 -11   3   1   50.19    5.20
 -11   3   1   57.99    8.10
  10  -3  -1    7.50    5.50
  10  -3  -1    2.70    3.30
  10  -3  -1    2.20    2.90
  10  -3  -1    7.90    4.70
 -10   3   1    2.30    1.50
 -10   3   1    0.30    2.60
 -10   3   1    0.60    1.70
 -10   3   1    3.40    1.60
 -10   3   1    0.40    4.30
   9  -3  -1   15.30    5.50
   9  -3  -1   21.40    4.20
   9  -3  -1   16.10    3.80
   9  -3  -1   17.80    4.60
  -9   3   1   21.30    5.20
  -9   3   1   22.70    2.80
  -9   3   1   14.50    2.10
  -9   3   1   17.00    2.40
  -9   3   1   18.80    2.90
  -9   3   1   16.30    2.20
   8  -3  -1   89.59    8.70
   8  -3  -1   95.09    6.80
   8  -3  -1   85.59    6.80
   8  -3  -1   96.69    7.40
  -8   3   1   91.59    7.40
  -8   3   1   88.89    4.80
  -8   3   1   94.29    5.40
  -8   3   1   93.49    4.90
  -8   3   1   97.49    5.00
  -8   3   1   87.49    4.90
   7  -3  -1    2.10    2.40
   7  -3  -1    3.70    3.60
   7  -3  -1    0.40    3.60
   7  -3  -1    2.30    2.70
  -7   3   1    1.90    1.30
  -7   3   1    0.30    1.20
  -7   3   1    3.50    1.40
  -7   3   1    1.90    1.50
  -7   3   1   -1.00    2.60
   6  -3  -1  499.95   21.70
   6  -3  -1  481.85   20.50
   6  -3  -1  476.35   20.50
   6  -3  -1  490.65   20.30
  -6   3   1  493.45   20.80
  -6   3   1  461.15   18.80
  -6   3   1  472.75   18.90
  -6   3   1  475.75   18.70
  -6   3   1  472.85   18.80
   5  -3  -1  893.51   35.00
   5  -3  -1  880.01   35.30
   5  -3  -1  857.01   34.80
   5  -3  -1  904.41   34.90
   5  -3  -1  915.51   36.20
  -5   3   1  866.21   33.70
  -5   3   1  856.81   33.80
  -5   3   1  871.51   33.70
  -5   3   1  942.21   33.80
  -5   3   1  873.21   34.80
  -5   3   1  882.21   33.50
  -5   3   1  865.71   35.20
   4  -3  -1   73.29    4.50
   4  -3  -1   72.69    5.40
   4  -3  -1   73.69    5.00
   4  -3  -1   77.29    4.50
   4  -3  -1   75.39    4.60
  -4   3   1   70.09    4.60
  -4   3   1   74.19    3.40
  -4   3   1   72.69    3.40
  -4   3   1   76.69    3.30
  -4   3   1   75.19    3.70
  -4   3   1   75.99    3.40
  -4   3   1   68.79    4.30
  -4   3   1   73.39    4.40
   3  -3  -1  607.64   24.20
   3  -3  -1  558.54   23.30
   3  -3  -1  593.44   23.80
   3  -3  -1  591.94   23.90
   3  -3  -1  582.94   23.20
  -3   3   1  568.44   23.80
  -3   3   1  586.34   22.20
  -3   3   1  586.94   23.30
  -3   3   1  585.54   22.50
  -3   3   1  610.04   23.80
  -3   3   1  586.14   23.30
  -3   3   1  587.34   23.30
  -3   3   1  631.94   23.90
  -3   3   1  580.44   22.40
  -3   3   1  585.64   23.20
  -3   3   1  584.04   22.60
  -3   3   1  584.04   22.30
   2  -3  -1  136.39    6.50
   2  -3  -1  145.49    6.50
   2  -3  -1  138.19    5.60
   2  -3  -1  140.69    7.00
   2  -3  -1  145.39    7.20
   2  -3  -1  143.69    5.70
   2  -3  -1  142.59    7.00
  -2   3   1  143.19    6.50
  -2   3   1  146.29    6.40
  -2   3   1  142.19    7.30
  -2   3   1  142.89    5.70
  -2   3   1  144.89    5.70
  -2   3   1  154.88    7.40
  -2   3   1  152.28    6.80
  -2   3   1  144.79    5.90
  -2   3   1  145.89    6.50
  -2   3   1  146.59    5.90
  -2   3   1  148.09    6.50
   1  -3  -1  381.96   14.70
   1  -3  -1  395.66   14.90
   1  -3  -1  364.86   15.10
   1  -3  -1  376.26   15.10
  -1   3   1  379.46   15.50
  -1   3   1  384.16   15.10
  -1   3   1  367.16   15.40
  -1   3   1  377.96   14.70
  -1   3   1  370.46   14.70
  -1   3   1  386.16   14.60
  -1   3   1  382.46   14.90
  -1   3   1  391.16   15.50
  -1   3   1  375.26   14.80
  -1   3   1  395.46   15.20
   0  -3  -1    7.30    0.90
   0  -3  -1    8.70    1.00
   0  -3  -1    7.30    0.90
   0  -3  -1    7.30    1.30
   0  -3  -1    7.50    1.00
   0  -3  -1    7.00    0.90
   0  -3  -1    6.70    0.70
   0  -3  -1    6.70    1.30
   0   3   1   10.80    0.90
   0   3   1    7.50    1.00
   0   3   1    9.90    1.10
   0   3   1    8.90    1.10
   0   3   1    6.90    1.30
   0   3   1    8.50    0.90
   0   3   1    7.10    1.00
   0   3   1    8.70    1.40
   0   3   1    7.80    1.00
  -1  -3  -1   34.30    1.60
  -1  -3  -1   35.10    2.10
  -1  -3  -1   38.30    2.20
  -1  -3  -1   37.20    2.30
  -1  -3  -1   35.90    2.20
  -1  -3  -1   35.30    1.90
  -1  -3  -1   35.80    2.20
  -1  -3  -1   40.30    2.40
  -1  -3  -1   38.30    2.20
   1   3   1   38.00    2.20
   1   3   1   37.00    2.30
   1   3   1   33.00    2.10
   1   3   1   45.20    2.40
   1   3   1   38.50    2.50
   1   3   1   37.40    2.20
  -2  -3  -1   78.49    3.80
  -2  -3  -1   79.49    4.00
  -2  -3  -1   75.99    4.00
  -2  -3  -1   74.79    3.90
  -2  -3  -1   76.79    3.60
  -2  -3  -1   78.49    3.90
  -2  -3  -1   77.79    3.90
   2   3   1   73.99    3.80
   2   3   1   75.69    3.90
   2   3   1   77.39    3.90
   2   3   1   77.39    3.90
   2   3   1   73.69    3.90
   2   3   1   79.79    4.00
  -3  -3  -1 3733.93  159.78
   3   3   1 4608.94  160.68
  -4  -3  -1  147.79    7.00
  -4  -3  -1  151.08    5.80
  -4  -3  -1  147.99    6.90
  -4  -3  -1  155.88    7.20
  -4  -3  -1  154.88    7.10
  -4  -3  -1  170.78    7.20
  -4  -3  -1  147.29    7.10
   4   3   1  153.48    7.20
   4   3   1  155.68    7.10
   4   3   1  143.89    7.00
   4   3   1  155.08    7.20
   4   3   1  158.68    7.00
   4   3   1  150.18    6.90
  -5  -3  -1   64.09    4.00
  -5  -3  -1   50.69    3.50
  -5  -3  -1   49.10    3.60
  -5  -3  -1   46.60    3.60
  -5  -3  -1   55.69    3.60
  -5  -3  -1   48.00    3.50
   5   3   1   49.99    3.60
   5   3   1   48.90    3.50
   5   3   1   42.10    3.70
   5   3   1   49.50    3.50
   5   3   1   51.09    3.40
   5   3   1   51.59    3.50
   5   3   1   50.69    3.40
  -6  -3  -1  410.26   16.70
  -6  -3  -1  396.96   16.80
  -6  -3  -1  387.16   16.70
  -6  -3  -1  436.26   19.50
   6   3   1  400.86   16.30
   6   3   1  390.46   17.30
   6   3   1  394.06   16.80
   6   3   1  395.06   16.60
   6   3   1  386.76   16.40
   6   3   1  414.96   16.80
   6   3   1  396.16   16.70
  -7  -3  -1   33.30    3.70
  -7  -3  -1   36.10    4.60
  -7  -3  -1   41.10    4.10
  -7  -3  -1   37.00    3.40
  -7  -3  -1   43.20    4.20
   7   3   1   40.70    3.80
   7   3   1   39.60    3.80
   7   3   1   35.80    3.00
   7   3   1   38.50    4.60
   7   3   1   35.90    3.40
   7   3   1   31.80    3.00
  -8  -3  -1   26.40    3.60
  -8  -3  -1   25.90    3.50
  -8  -3  -1   25.80    3.70
  -8  -3  -1   32.90    4.10
  -8  -3  -1   30.30    4.40
  -8  -3  -1   30.10    3.80
   8   3   1   30.30    3.10
   8   3   1   31.20    3.10
   8   3   1   42.70    5.40
   8   3   1   26.30    3.40
   8   3   1   26.70    3.40
  -9  -3  -1   12.50    4.00
  -9  -3  -1   18.60    3.50
  -9  -3  -1   13.00    3.00
  -9  -3  -1   16.60    3.40
  -9  -3  -1   11.10    3.10
   9   3   1   12.90    3.20
   9   3   1   15.40    2.70
   9   3   1   11.60    2.80
   9   3   1   12.10    2.30
   9   3   1   11.40    3.50
 -10  -3  -1    3.40    3.00
 -10  -3  -1    1.90    2.70
 -10  -3  -1    5.10    2.60
 -10  -3  -1    4.00    3.20
 -10  -3  -1    1.70    3.80
  10   3   1    4.90    4.10
  10   3   1    2.90    2.70
  10   3   1    2.50    1.80
  10   3   1    6.30    2.80
  10   3   1    1.30    3.30
  10   3   1    5.60    3.10
 -11  -3  -1   46.30    5.50
 -11  -3  -1   39.20    6.30
 -11  -3  -1   57.89    8.90
 -11  -3  -1   52.99    5.70
 -11  -3  -1   55.29    5.80
  11   3   1   53.49    6.60
  11   3   1   49.40    5.90
  11   3   1   65.39    8.30
 -12  -3  -1    2.90    3.10
 -12  -3  -1    1.70    3.00
 -12  -3  -1    2.40    3.10
 -12  -3  -1    3.20    5.00
  12   3   1    1.00    3.60
  12   3   1    0.00    1.80
  12   3   1   -1.40    4.20
  12   3   1    5.40    5.30
 -13  -3  -1   -4.10    3.70
 -13  -3  -1    7.40    3.70
 -13  -3  -1    0.50    3.00
 -13  -3  -1    0.60    7.20
  13   3   1    2.80    4.80
  13   3   1    0.40    5.90
  11  -4  -1   13.50    5.90
  11  -4  -1   15.50    7.00
 -11   4   1   10.30    5.20
  10  -4  -1   67.79    7.10
  10  -4  -1   70.79    9.70
  10  -4  -1   75.49    8.10
 -10   4   1   66.19    7.80
 -10   4   1   60.19    5.20
   9  -4  -1    0.40    4.70
   9  -4  -1   -1.50    3.60
   9  -4  -1   -1.20    3.00
  -9   4   1    0.70    1.40
  -9   4   1   -2.10    3.60
  -9   4   1    2.50    1.80
  -9   4   1    0.30    2.10
   8  -4  -1   28.10    6.00
   8  -4  -1   32.00    5.20
   8  -4  -1   25.80    4.50
  -8   4   1   27.90    2.20
  -8   4   1   27.30    5.00
  -8   4   1   29.50    2.70
  -8   4   1   26.80    2.00
  -8   4   1   33.30    2.70
  -8   4   1   32.50    3.10
   7  -4  -1  495.25   21.60
   7  -4  -1  502.35   21.50
   7  -4  -1  529.75   23.30
  -7   4   1  488.35   21.70
  -7   4   1  478.25   19.30
  -7   4   1  475.15   18.80
  -7   4   1  477.05   19.10
  -7   4   1  467.85   19.30
   6  -4  -1  140.29    8.50
   6  -4  -1  148.49    8.20
   6  -4  -1  139.79    9.40
  -6   4   1  138.99    5.80
  -6   4   1  139.69    6.20
  -6   4   1  130.89    6.30
  -6   4   1  136.29    6.00
  -6   4   1  138.69    5.90
  -6   4   1  138.39    8.30
   5  -4  -1   62.99    5.40
   5  -4  -1   61.89    4.80
   5  -4  -1   63.39    5.10
   5  -4  -1   68.19    5.90
  -5   4   1   62.99    3.00
  -5   4   1   64.29    5.60
  -5   4   1   64.49    3.60
  -5   4   1   63.79    3.20
  -5   4   1   62.69    3.00
  -5   4   1   62.69    3.10
   4  -4  -1 1220.98   49.70
   4  -4  -1 1270.97   49.40
   4  -4  -1 1219.08   48.70
   4  -4  -1 1219.38   48.60
   4  -4  -1 1300.17   49.50
  -4   4   1 1247.38   47.20
  -4   4   1 1283.07   47.70
  -4   4   1 1263.07   47.20
  -4   4   1 1329.87   48.80
  -4   4   1 1216.88   47.30
  -4   4   1 1234.08   47.80
  -4   4   1 1255.77   48.50
   3  -4  -1   49.10    3.60
   3  -4  -1   47.20    4.20
   3  -4  -1   47.70    4.10
   3  -4  -1   55.19    4.40
   3  -4  -1   49.99    3.70
  -3   4   1   53.39    2.40
  -3   4   1   54.79    3.60
  -3   4   1   55.09    4.00
  -3   4   1   55.39    3.70
  -3   4   1   56.09    3.60
  -3   4   1   53.19    2.60
   2  -4  -1 1440.56   53.09
   2  -4  -1 1361.86   51.59
   2  -4  -1 1332.37   52.79
   2  -4  -1 1397.86   53.49
   2  -4  -1 1420.56   52.89
   2  -4  -1 1331.07   51.59
  -2   4   1 1399.96   51.89
  -2   4   1 1378.56   51.89
  -2   4   1 1309.77   53.29
  -2   4   1 1371.66   51.99
  -2   4   1 1349.56   52.49
  -2   4   1 1415.66   52.79
  -2   4   1 1410.36   51.99
  -2   4   1 1425.36   52.99
  -2   4   1 1327.17   53.29
  -2   4   1 1399.56   52.69
   1  -4  -1  806.72   32.10
   1  -4  -1  824.92   32.30
   1  -4  -1  818.92   31.50
   1  -4  -1  858.31   32.80
  -1   4   1  847.02   32.70
  -1   4   1  860.31   32.10
  -1   4   1  831.12   31.50
  -1   4   1  804.32   32.50
  -1   4   1  824.52   31.60
  -1   4   1  816.52   31.60
  -1   4   1  835.32   31.70
  -1   4   1  816.12   31.70
  -1   4   1  867.81   32.70
  -1   4   1  814.22   32.10
   0  -4  -1  358.96   14.40
   0  -4  -1  333.07   13.40
   0  -4  -1  338.67   13.60
   0  -4  -1  355.26   14.10
   0  -4  -1  347.77   13.30
   0  -4  -1  354.56   14.50
   0  -4  -1  349.57   13.40
   0   4   1  328.57   14.30
   0   4   1  342.87   13.70
   0   4   1  336.17   13.80
   0   4   1  347.57   13.60
   0   4   1  351.06   13.60
   0   4   1  342.67   14.30
   0   4   1  357.46   13.40
   0   4   1  350.66   13.90
   0   4   1  336.77   13.70
  -1  -4  -1 1769.12   66.29
  -1  -4  -1 1737.83   65.89
  -1  -4  -1 1730.03   65.89
  -1  -4  -1 1800.72   65.79
  -1  -4  -1 1648.83   65.29
  -1  -4  -1 1752.52   65.29
  -1  -4  -1 1705.13   65.79
   1   4   1 1715.83   65.89
   1   4   1 1819.22   65.99
   1   4   1 1676.53   66.19
   1   4   1 1734.43   65.79
   1   4   1 1811.62   65.99
   1   4   1 1731.33   66.29
   1   4   1 1754.92   65.99
  -2  -4  -1 2136.69   77.29
  -2  -4  -1 1937.81   76.79
  -2  -4  -1 2033.70   76.99
  -2  -4  -1 2107.59   76.99
   2   4   1 2061.79   76.79
   2   4   1 1967.10   76.89
   2   4   1 2076.49   76.89
   2   4   1 2022.00   76.99
   2   4   1 1944.21   76.89
  -3  -4  -1  488.35   19.80
  -3  -4  -1  486.05   19.80
  -3  -4  -1  481.65   19.80
  -3  -4  -1  491.85   19.90
  -3  -4  -1  503.25   20.00
  -3  -4  -1  478.45   19.20
  -3  -4  -1  496.65   19.70
   3   4   1  521.25   20.00
   3   4   1  483.95   19.90
   3   4   1  494.35   19.70
   3   4   1  514.45   19.90
  -4  -4  -1  972.60   38.40
  -4  -4  -1  971.70   38.40
  -4  -4  -1  906.61   37.90
  -4  -4  -1  999.10   38.40
  -4  -4  -1  994.80   38.60
  -4  -4  -1  937.91   38.40
  -4  -4  -1  981.90   37.40
  -4  -4  -1 1015.10   38.60
   4   4   1 1003.50   38.60
   4   4   1 1002.10   38.40
   4   4   1 1035.90   38.70
   4   4   1  965.60   38.30
   4   4   1 1028.20   38.50
   4   4   1 1036.30   38.50
  -5  -4  -1  247.68   10.90
  -5  -4  -1  249.38   11.10
  -5  -4  -1  245.68   11.00
  -5  -4  -1  254.67   11.10
  -5  -4  -1  226.38   10.60
   5   4   1  247.28   11.00
   5   4   1  238.98   10.70
   5   4   1  245.78   10.90
   5   4   1  239.78   10.80
   5   4   1  239.98   11.10
   5   4   1  250.87   10.80
  -6  -4  -1  135.19    7.70
  -6  -4  -1  134.39    7.40
  -6  -4  -1  167.68    7.60
  -6  -4  -1  137.29    7.40
  -6  -4  -1  138.99    7.30
  -6  -4  -1  135.69    7.20
   6   4   1  132.29    6.90
   6   4   1  149.29    7.40
   6   4   1  136.39    7.40
   6   4   1  135.59    7.10
   6   4   1  141.49    7.70
   6   4   1  132.29    6.90
   6   4   1  140.79    7.40
  -7  -4  -1  117.89    7.10
  -7  -4  -1  138.39    7.20
  -7  -4  -1  123.59    6.90
  -7  -4  -1  110.19    6.70
  -7  -4  -1  122.69    6.90
  -7  -4  -1  117.69    6.70
   7   4   1  113.89    6.30
   7   4   1  109.79    6.60
   7   4   1  119.89    6.30
   7   4   1  130.69    7.10
   7   4   1  119.09    6.80
   7   4   1  121.39    7.40
  -8  -4  -1   -1.90    2.20
  -8  -4  -1   -3.80    2.10
  -8  -4  -1   -1.70    2.40
  -8  -4  -1   -3.40    2.10
  -8  -4  -1   -1.60    2.00
  -8  -4  -1   -5.30    2.30
   8   4   1   -3.90    1.80
   8   4   1   -3.60    2.00
   8   4   1   -0.30    2.10
   8   4   1    1.00    1.60
   8   4   1   -0.40    2.60
  -9  -4  -1  142.49    8.40
  -9  -4  -1  139.19    8.30
  -9  -4  -1  143.19    9.00
  -9  -4  -1  136.99    8.20
  -9  -4  -1  144.39    8.70
   9   4   1  146.89    8.20
   9   4   1  140.09    7.40
   9   4   1  147.19    9.70
   9   4   1  123.09    7.20
 -10  -4  -1  163.08   10.30
 -10  -4  -1  148.79    9.00
 -10  -4  -1  152.48    9.10
 -10  -4  -1  148.09    9.30
 -10  -4  -1  141.09    9.00
  10   4   1  166.78    9.80
  10   4   1  144.09    7.80
  10   4   1  175.58   11.00
  10   4   1  160.58    9.30
  10   4   1  149.29    8.90
 -11  -4  -1   14.50    3.90
 -11  -4  -1   14.50    4.10
 -11  -4  -1    2.80    3.80
 -11  -4  -1    6.30    4.20
  11   4   1    4.00    2.30
  11   4   1   13.30    4.40
  11   4   1   11.50    5.10
  11   4   1    8.30    3.50
  11   4   1    7.60    2.40
 -12  -4  -1   74.09    6.90
 -12  -4  -1   75.49    8.10
 -12  -4  -1   48.00    7.50
 -12  -4  -1   64.69    6.90
  12   4   1   84.99    7.50
  12   4   1   62.99    8.50
  12   4   1   87.49    8.90
 -13  -4  -1    4.40    3.50
 -13  -4  -1    3.10    3.40
 -13  -4  -1    1.90    4.60
  13   4   1   -6.50    4.10
  10  -5  -1   -4.30    4.50
  10  -5  -1    0.30    5.50
  10  -5  -1    3.70    3.90
 -10   5   1    6.10    4.60
 -10   5   1   -0.40    4.30
   9  -5  -1   69.89    7.40
   9  -5  -1   66.69    9.20
  -9   5   1   54.59    4.20
  -9   5   1   55.79    3.30
  -9   5   1   62.59    7.30
   8  -5  -1   50.69    6.30
   8  -5  -1   46.20    7.60
   8  -5  -1   38.80    5.90
  -8   5   1   40.60    3.10
  -8   5   1   36.10    5.50
  -8   5   1   41.80    2.90
  -8   5   1   37.20    3.30
   7  -5  -1   71.69    6.80
   7  -5  -1   69.49    6.50
   7  -5  -1   77.59    8.40
  -7   5   1   56.69    3.80
  -7   5   1   59.09    3.80
  -7   5   1   64.19    6.40
  -7   5   1   59.79    3.30
   6  -5  -1  420.66   20.00
   6  -5  -1  426.56   19.10
   6  -5  -1  401.56   18.40
   6  -5  -1  413.46   18.20
  -6   5   1  405.66   16.50
  -6   5   1  402.56   18.30
  -6   5   1  396.86   16.20
   5  -5  -1   58.79    5.20
   5  -5  -1   56.49    6.10
   5  -5  -1   64.39    5.70
   5  -5  -1   68.19    5.10
  -5   5   1   60.19    2.90
  -5   5   1   60.19    5.30
  -5   5   1   58.49    5.00
  -5   5   1   56.39    3.70
  -5   5   1   57.59    3.10
   4  -5  -1    8.20    3.20
   4  -5  -1   10.60    2.80
   4  -5  -1    6.50    2.40
   4  -5  -1   12.30    3.30
   4  -5  -1   11.50    3.10
  -4   5   1   11.40    1.80
  -4   5   1    6.60    2.10
  -4   5   1   11.60    3.10
  -4   5   1    6.30    2.10
  -4   5   1   11.70    1.20
  -4   5   1   12.20    1.00
  -4   5   1   11.20    1.30
  -4   5   1   11.10    1.20
   3  -5  -1  468.15   19.50
   3  -5  -1  467.05   19.50
   3  -5  -1  480.75   19.80
   3  -5  -1  483.85   20.40
  -3   5   1  479.55   19.30
  -3   5   1  461.65   18.10
  -3   5   1  468.05   18.10
  -3   5   1  450.45   19.00
  -3   5   1  464.15   18.00
   2  -5  -1   49.70    4.60
   2  -5  -1   57.29    2.40
   2  -5  -1   57.09    4.10
   2  -5  -1   55.29    4.10
   2  -5  -1   53.79    2.30
  -2   5   1   58.09    3.00
  -2   5   1   55.39    2.80
  -2   5   1   53.29    3.40
  -2   5   1   73.79    4.80
  -2   5   1   52.19    3.00
  -2   5   1   57.59    3.80
  -2   5   1   56.89    3.90
  -2   5   1   53.09    2.90
   1  -5  -1  609.74   23.80
   1  -5  -1  624.74   25.40
   1  -5  -1  654.33   24.90
  -1   5   1  628.74   24.10
  -1   5   1  604.34   24.40
  -1   5   1  618.34   24.60
  -1   5   1  626.94   24.00
  -1   5   1  597.64   25.00
  -1   5   1  617.94   23.90
  -1   5   1  634.54   23.90
  -1   5   1  601.14   24.00
   0  -5  -1 2318.27   84.59
   0  -5  -1 2145.59   83.69
   0  -5  -1 2200.58   83.29
   0  -5  -1 2147.79   83.79
   0  -5  -1 2310.27   84.19
   0  -5  -1 2222.48   83.29
   0  -5  -1 2307.17   84.59
   0   5   1 2058.29   84.59
   0   5   1 2338.57   84.69
   0   5   1 2237.48   84.59
   0   5   1 2187.38   83.79
   0   5   1 2205.88   83.99
   0   5   1 2244.28   83.89
   0   5   1 2184.58   83.79
  -1  -5  -1   44.00    3.00
  -1  -5  -1   47.20    2.10
  -1  -5  -1   42.70    2.50
  -1  -5  -1   48.90    2.80
  -1  -5  -1   45.30    3.50
  -1  -5  -1   45.40    2.80
  -1  -5  -1   44.70    3.00
  -1  -5  -1   43.30    3.50
   1   5   1   47.40    3.60
   1   5   1   48.20    3.20
   1   5   1   54.69    3.20
   1   5   1   45.10    3.10
   1   5   1   44.50    3.20
   1   5   1   47.10    3.00
   1   5   1   45.00    3.20
  -2  -5  -1 2265.67   88.99
  -2  -5  -1 2477.55   89.49
  -2  -5  -1 2368.86   88.99
  -2  -5  -1 2295.77   88.79
   2   5   1 2410.06   89.09
   2   5   1 2407.36   89.09
   2   5   1 2363.06   88.99
   2   5   1 2332.77   88.99
   2   5   1 2157.78   88.89
   2   5   1 2359.36   89.39
   2   5   1 2415.86   88.89
  -3  -5  -1  956.00   37.30
  -3  -5  -1  899.01   37.10
  -3  -5  -1  961.60   37.30
  -3  -5  -1  988.90   37.60
  -3  -5  -1  944.21   37.30
  -3  -5  -1  976.80   37.10
  -3  -5  -1  956.70   36.80
   3   5   1  972.30   37.50
   3   5   1  961.40   37.20
   3   5   1  939.91   37.10
   3   5   1  952.00   37.40
   3   5   1  964.70   37.30
  -4  -5  -1   -0.50    0.90
  -4  -5  -1   -0.10    1.30
  -4  -5  -1   -0.70    1.60
  -4  -5  -1    0.50    1.50
  -4  -5  -1    0.00    1.60
  -4  -5  -1   -0.50    1.40
  -4  -5  -1    0.70    1.20
   4   5   1    1.20    1.70
   4   5   1    0.10    1.70
   4   5   1    2.00    1.60
   4   5   1    1.20    1.40
   4   5   1    5.40    1.90
   4   5   1   -0.40    1.30
  -5  -5  -1  242.28   11.10
  -5  -5  -1  251.07   11.20
  -5  -5  -1  254.37   11.30
  -5  -5  -1  243.58   11.30
  -5  -5  -1  241.08    9.60
  -5  -5  -1  260.77   11.30
  -5  -5  -1  224.88   10.40
   5   5   1  253.37   11.30
   5   5   1  250.97   11.20
   5   5   1  237.88   11.30
   5   5   1  236.38   10.90
   5   5   1  231.38   11.00
   5   5   1  242.98   11.00
  -6  -5  -1  166.38    8.80
  -6  -5  -1  187.18    8.90
  -6  -5  -1  169.68    8.50
  -6  -5  -1  172.28    8.60
  -6  -5  -1  159.08    8.10
   6   5   1  163.68    8.30
   6   5   1  168.08    8.60
   6   5   1  161.38    8.30
   6   5   1  167.38    8.80
   6   5   1  170.98    8.70
  -7  -5  -1   17.90    3.30
  -7  -5  -1   18.60    3.50
  -7  -5  -1   13.90    3.10
  -7  -5  -1   17.00    3.20
  -7  -5  -1   12.30    3.00
   7   5   1   14.70    2.90
   7   5   1   17.40    3.30
   7   5   1   14.60    3.10
   7   5   1   17.20    3.00
   7   5   1   18.50    3.10
   7   5   1   18.60    3.40
  -8  -5  -1  281.47   13.60
  -8  -5  -1  293.27   13.90
  -8  -5  -1  281.47   13.50
  -8  -5  -1  279.97   13.70
  -8  -5  -1  289.57   13.70
   8   5   1  296.37   14.30
   8   5   1  297.77   13.20
   8   5   1  298.37   13.60
   8   5   1  281.47   14.50
   8   5   1  277.17   13.10
  -9  -5  -1   72.49    6.30
  -9  -5  -1   69.79    6.60
  -9  -5  -1   66.19    6.10
  -9  -5  -1   64.79    6.10
  -9  -5  -1   70.49    6.80
   9   5   1   67.69    5.10
   9   5   1   63.89    6.00
   9   5   1   66.19    6.70
   9   5   1   67.09    5.10
 -10  -5  -1  127.29    8.50
 -10  -5  -1  130.19    8.50
 -10  -5  -1  135.89    8.90
 -10  -5  -1  125.69    9.30
  10   5   1  126.59    8.40
  10   5   1  127.19    9.60
  10   5   1  130.29    7.50
 -11  -5  -1   38.70    5.20
 -11  -5  -1   38.80    5.50
 -11  -5  -1   45.10    5.80
 -11  -5  -1   51.89    6.80
  11   5   1   43.80    6.70
  11   5   1   48.10    5.40
  11   5   1   48.40    5.80
  11   5   1   50.49    4.70
  11   5   1   54.49    6.50
 -12  -5  -1    3.60    3.50
 -12  -5  -1    5.60    4.60
 -12  -5  -1    5.20    3.70
 -12  -5  -1    0.50    3.20
  12   5   1    1.60    1.90
  12   5   1    4.10    4.90
  12   5   1    2.50    3.60
  12   5   1   -0.60    4.30
  12   5   1    1.60    2.10
 -13  -5  -1   11.10    4.10
 -13  -5  -1    2.20    5.10
  13   5   1   -1.00    3.20
  13   5   1   11.80    9.80
  13   5   1   12.10    5.30
   9  -6  -1    4.40    4.40
   9  -6  -1    9.20    4.90
  -9   6   1    8.20    4.60
  -9   6   1   -4.50    3.60
   8  -6  -1   66.19    7.40
   8  -6  -1   63.69    7.50
  -8   6   1   50.49    3.70
  -8   6   1   57.39    6.90
  -8   6   1   53.79    3.60
  -8   6   1   59.39    7.10
   7  -6  -1  147.09   11.20
   7  -6  -1  151.08   10.10
   7  -6  -1  157.78    9.70
  -7   6   1  129.39    6.30
  -7   6   1  132.69    6.60
  -7   6   1  127.79    6.00
  -7   6   1  149.39    9.70
  -7   6   1  131.49    8.90
   6  -6  -1   22.60    4.50
   6  -6  -1   15.80    4.40
   6  -6  -1   22.40    6.80
  -6   6   1   19.60    2.10
  -6   6   1   22.50    1.90
  -6   6   1   21.10    4.50
  -6   6   1   16.70    2.40
  -6   6   1   18.50    3.80
   5  -6  -1   97.49    7.70
   5  -6  -1   96.79    7.20
   5  -6  -1   99.59    7.10
  -5   6   1   93.99    4.60
  -5   6   1   99.79    5.40
  -5   6   1   95.49    6.40
  -5   6   1  107.39    6.50
  -5   6   1  100.19    7.30
   4  -6  -1  162.08    9.30
   4  -6  -1  154.08    8.90
   4  -6  -1  144.29    8.10
  -4   6   1  141.39    6.10
  -4   6   1  140.69    6.30
  -4   6   1  140.89    5.80
  -4   6   1  138.59    8.40
  -4   6   1  148.79    5.70
  -4   6   1  142.99    7.60
  -4   6   1  128.99    8.10
   3  -6  -1   52.69    5.70
   3  -6  -1   46.30    4.40
   3  -6  -1   46.20    4.70
  -3   6   1   44.90    3.70
  -3   6   1   44.80    3.80
  -3   6   1   41.90    2.60
  -3   6   1   44.80    4.80
  -3   6   1   42.80    2.60
  -3   6   1   41.10    2.80
   2  -6  -1  136.09    8.10
   2  -6  -1  133.19    7.40
   2  -6  -1  140.59    7.40
  -2   6   1  125.59    6.30
  -2   6   1  135.29    6.20
  -2   6   1  138.49    6.10
  -2   6   1  151.48    7.30
  -2   6   1  143.19    7.30
  -2   6   1  136.49    6.20
   1  -6  -1  278.77   12.20
   1  -6  -1  255.87   10.80
   1  -6  -1  277.27   12.80
   1  -6  -1  260.57   11.60
  -1   6   1  260.77   11.50
  -1   6   1  256.97   10.70
  -1   6   1  268.87   11.50
  -1   6   1  268.07   11.20
  -1   6   1  264.47   11.10
  -1   6   1  275.57   11.10
  -1   6   1  285.17   11.30
   0  -6  -1  489.95   20.10
   0  -6  -1  479.05   19.90
   0  -6  -1  497.55   20.00
   0  -6  -1  510.25   19.50
   0  -6  -1  501.75   19.10
   0  -6  -1  519.25   21.00
   0  -6  -1  505.75   20.90
   0  -6  -1  517.95   21.30
   0   6   1  520.15   20.20
   0   6   1  520.35   20.00
   0   6   1  518.25   20.90
   0   6   1  492.05   20.10
   0   6   1  485.85   20.30
  -1  -6  -1  997.90   38.50
  -1  -6  -1  933.11   37.60
  -1  -6  -1  984.80   38.40
  -1  -6  -1  959.80   37.20
  -1  -6  -1  971.80   37.30
  -1  -6  -1  968.00   37.70
  -1  -6  -1 1019.70   37.30
   1   6   1  967.40   37.80
   1   6   1  964.70   37.90
   1   6   1  969.00   37.80
   1   6   1  968.50   37.60
  -2  -6  -1    1.50    1.50
  -2  -6  -1    3.40    1.50
  -2  -6  -1    1.60    1.40
  -2  -6  -1    3.20    0.80
  -2  -6  -1    2.90    1.50
  -2  -6  -1    1.00    1.60
  -2  -6  -1    2.70    1.80
  -2  -6  -1    3.90    0.90
   2   6   1    3.10    2.00
   2   6   1    2.70    1.50
   2   6   1    0.30    1.30
   2   6   1    2.90    1.50
   2   6   1    3.00    1.80
  -3  -6  -1  633.64   26.30
  -3  -6  -1  649.04   26.40
  -3  -6  -1  670.73   26.20
  -3  -6  -1  684.53   26.60
  -3  -6  -1  658.13   26.20
  -3  -6  -1  704.23   27.00
   3   6   1  658.93   26.30
   3   6   1  640.84   26.70
   3   6   1  643.44   26.60
   3   6   1  661.53   26.40
   3   6   1  653.83   26.50
  -4  -6  -1  799.52   32.80
  -4  -6  -1  803.12   32.90
  -4  -6  -1  919.81   33.60
  -4  -6  -1  837.22   33.10
  -4  -6  -1  812.12   33.10
   4   6   1  790.62   33.10
   4   6   1  863.91   33.30
   4   6   1  843.82   33.00
   4   6   1  814.62   32.80
  -5  -6  -1   -2.20    1.40
  -5  -6  -1   -2.20    1.80
  -5  -6  -1   -2.90    2.10
  -5  -6  -1    0.40    2.10
  -5  -6  -1   -3.20    1.70
  -5  -6  -1   -2.80    1.00
  -5  -6  -1    0.00    1.20
   5   6   1   -4.80    2.00
   5   6   1   -3.70    1.90
   5   6   1    2.20    2.20
   5   6   1   -2.20    1.90
   5   6   1   -1.80    1.90
   5   6   1   -5.30    1.40
  -6  -6  -1  330.57   14.70
  -6  -6  -1  332.57   14.60
  -6  -6  -1  294.47   13.60
  -6  -6  -1  308.17   14.40
  -6  -6  -1  330.07   14.30
  -6  -6  -1  302.67   14.20
  -6  -6  -1  309.07   14.40
   6   6   1  308.57   14.10
   6   6   1  311.17   14.00
   6   6   1  344.87   14.60
   6   6   1  315.37   14.50
   6   6   1  332.37   14.70
   6   6   1  318.27   14.10
  -7  -6  -1   49.50    4.80
  -7  -6  -1   54.59    5.40
  -7  -6  -1   50.29    5.20
  -7  -6  -1   54.39    5.30
  -7  -6  -1   61.89    5.70
   7   6   1   53.79    4.90
   7   6   1   55.49    4.80
   7   6   1   43.40    5.10
   7   6   1   56.99    5.10
  -8  -6  -1   83.89    6.70
  -8  -6  -1   89.29    6.50
  -8  -6  -1   78.39    6.40
  -8  -6  -1   76.79    6.30
   8   6   1   78.39    5.80
   8   6   1   90.49    6.80
   8   6   1   93.59    6.50
   8   6   1   87.49    6.70
  -9  -6  -1  249.38   13.10
  -9  -6  -1  254.17   13.40
  -9  -6  -1  264.57   13.50
  -9  -6  -1  275.97   13.40
   9   6   1  268.87   13.70
   9   6   1  270.07   13.40
   9   6   1  247.68   12.40
 -10  -6  -1   36.50    5.50
 -10  -6  -1   43.70    5.50
 -10  -6  -1   56.19    9.30
 -10  -6  -1   44.60    5.60
  10   6   1   53.99    6.50
  10   6   1   46.20    5.20
  10   6   1   45.50    5.60
 -11  -6  -1   25.80    5.00
 -11  -6  -1   21.60    5.00
 -11  -6  -1   14.90    4.80
 -11  -6  -1   25.30    5.30
  11   6   1   29.30    5.00
  11   6   1   29.50    5.90
  11   6   1   22.60    4.20
 -12  -6  -1   64.09    6.80
 -12  -6  -1   56.09    7.00
 -12  -6  -1   61.79    7.70
 -12  -6  -1   56.09    6.90
  12   6   1   66.09    8.40
  12   6   1   63.29    6.90
  12   6   1   65.79    5.60
  12   6   1   62.49    7.20
 -13  -6  -1    6.00    8.00
 -13  -6  -1    8.40    4.80
 -13  -6  -1    3.70    4.50
  13   6   1   11.50    5.00
  13   6   1    7.00    5.60
  -9   7   1   14.90    4.70
  -9   7   1   11.80    4.70
   8  -7  -1    5.60    4.50
   8  -7  -1    7.60    5.00
  -8   7   1    7.50    2.20
  -8   7   1   10.80    4.60
   7  -7  -1   -0.70    3.50
   7  -7  -1    0.10    4.10
  -7   7   1   -2.20    3.60
  -7   7   1   -1.30    3.10
  -7   7   1    0.10    1.80
  -7   7   1    0.20    1.50
   6  -7  -1  147.59   10.30
   6  -7  -1  139.99    9.20
  -6   7   1  137.59    8.40
  -6   7   1  125.79    9.10
  -6   7   1  131.79    5.80
  -6   7   1  135.29    6.80
  -6   7   1  124.39    6.10
   5  -7  -1   16.40    4.00
   5  -7  -1   16.00    4.30
  -5   7   1   17.50    1.90
  -5   7   1   14.90    2.50
  -5   7   1   15.40    4.00
  -5   7   1   13.30    3.20
  -5   7   1   13.80    2.00
   4  -7  -1  168.98    9.70
   4  -7  -1  171.98   10.60
  -4   7   1  167.58    8.50
  -4   7   1  167.58    9.00
  -4   7   1  170.88    7.60
  -4   7   1  165.28   10.00
  -4   7   1  174.18    7.30
   3  -7  -1   82.29    6.70
   3  -7  -1   75.29    5.90
   3  -7  -1   76.29    5.90
  -3   7   1   78.59    6.40
  -3   7   1   76.99    4.00
  -3   7   1   75.89    4.70
  -3   7   1   79.39    4.30
  -3   7   1   73.49    3.80
   2  -7  -1  306.07   14.00
   2  -7  -1  297.47   13.70
   2  -7  -1  296.47   14.60
  -2   7   1  296.57   12.30
  -2   7   1  286.07   12.90
  -2   7   1  298.87   12.40
  -2   7   1  296.07   12.50
  -2   7   1  323.07   12.40
  -2   7   1  319.97   14.40
  -2   7   1  296.47   12.30
  -2   7   1  283.87   13.30
   1  -7  -1    3.50    2.60
   1  -7  -1    2.30    1.00
   1  -7  -1    1.80    1.00
   1  -7  -1    2.70    1.90
   1  -7  -1    3.60    2.50
  -1   7   1    4.20    0.90
  -1   7   1    5.10    1.50
  -1   7   1    1.10    1.50
  -1   7   1    3.20    1.40
  -1   7   1    4.40    1.80
  -1   7   1    1.70    1.70
  -1   7   1    2.00    2.40
   0  -7  -1  293.87   12.80
   0  -7  -1  309.17   14.40
   0  -7  -1  302.87   14.20
   0  -7  -1  300.77   14.40
   0  -7  -1  286.47   13.10
   0   7   1  305.27   13.20
   0   7   1  342.87   13.60
   0   7   1  348.37   14.60
   0   7   1  344.57   15.50
   0   7   1  317.67   13.10
   0   7   1  294.77   13.20
  -1  -7  -1    3.60    1.60
  -1  -7  -1    1.30    1.30
  -1  -7  -1    1.90    1.30
  -1  -7  -1    0.40    2.00
  -1  -7  -1    3.20    1.40
  -1  -7  -1    4.60    1.30
  -1  -7  -1    1.80    2.20
   1   7   1    2.70    1.90
   1   7   1    2.50    1.50
   1   7   1    3.10    1.70
   1   7   1    4.10    2.70
   1   7   1    3.40    2.00
   1   7   1    2.90    1.80
  -2  -7  -1  250.77   11.60
  -2  -7  -1  262.37   11.30
  -2  -7  -1  264.27   11.40
  -2  -7  -1  246.08   10.60
  -2  -7  -1  258.27   12.10
  -2  -7  -1  264.37   11.70
   2   7   1  262.77   11.80
   2   7   1  275.97   12.50
   2   7   1  247.08   11.60
   2   7   1  289.47   11.70
   2   7   1  268.17   11.90
  -3  -7  -1  330.47   14.30
  -3  -7  -1  304.37   13.50
  -3  -7  -1  293.97   13.40
  -3  -7  -1  296.57   12.00
  -3  -7  -1  294.77   13.20
  -3  -7  -1  307.07   12.10
  -3  -7  -1  280.97   12.20
  -3  -7  -1  312.47   13.40
  -3  -7  -1  308.27   13.20
   3   7   1  316.67   13.70
   3   7   1  320.37   13.80
   3   7   1  300.67   13.90
   3   7   1  305.47   13.90
  -4  -7  -1  582.44   23.40
  -4  -7  -1  595.64   24.70
  -4  -7  -1  625.44   25.20
  -4  -7  -1  603.54   24.40
  -4  -7  -1  597.54   24.10
  -4  -7  -1  590.64   24.70
  -4  -7  -1  571.04   24.40
   4   7   1  640.34   25.00
   4   7   1  622.34   25.00
   4   7   1  594.94   25.00
   4   7   1  572.44   24.50
   4   7   1  612.44   24.70
  -5  -7  -1  102.49    6.50
  -5  -7  -1  113.89    5.60
  -5  -7  -1  114.39    5.80
  -5  -7  -1  114.19    6.70
  -5  -7  -1  121.19    8.00
  -5  -7  -1   90.19    6.50
  -5  -7  -1  111.29    6.60
   5   7   1  116.89    6.80
   5   7   1  112.39    6.90
   5   7   1  111.29    7.00
  -6  -7  -1   25.60    3.80
  -6  -7  -1   25.40    3.20
  -6  -7  -1   23.80    2.80
  -6  -7  -1   21.20    3.80
   6   7   1   30.10    4.30
   6   7   1   28.00    4.20
   6   7   1   22.40    3.50
   6   7   1   31.70    3.70
  -7  -7  -1   30.80    4.30
  -7  -7  -1   34.50    4.70
  -7  -7  -1   36.80    4.10
  -7  -7  -1   37.50    4.60
   7   7   1   39.30    4.60
   7   7   1   31.70    4.50
   7   7   1   38.70    5.00
  -8  -7  -1   78.59    6.40
  -8  -7  -1   81.19    6.80
  -8  -7  -1   80.29    6.50
  -8  -7  -1   76.99    6.20
   8   7   1   80.19    6.60
   8   7   1   82.09    6.70
   8   7   1   84.99    6.70
   8   7   1   79.19    6.10
  -9  -7  -1   10.80    3.80
  -9  -7  -1    8.30    3.40
  -9  -7  -1    2.00    3.20
  -9  -7  -1    2.60    3.40
   9   7   1    6.60    3.30
   9   7   1    8.40    3.70
   9   7   1    4.60    3.40
   9   7   1    5.10    3.40
 -10  -7  -1   88.89    7.50
 -10  -7  -1   78.49    7.60
 -10  -7  -1   94.39    7.80
 -10  -7  -1   98.79    8.10
  10   7   1   89.59    8.00
  10   7   1   97.59    7.90
  10   7   1   78.69    6.50
 -11  -7  -1   39.30    5.90
 -11  -7  -1   35.80    5.80
 -11  -7  -1   37.60    6.10
  11   7   1   40.00    5.70
  11   7   1   32.20    4.90
  11   7   1   36.50    6.10
 -12  -7  -1    9.50    4.60
 -12  -7  -1   -1.00    4.00
 -12  -7  -1    2.90    4.50
  12   7   1    3.20    4.80
  12   7   1   -0.90    3.70
  12   7   1    2.90    3.80
 -13  -7  -1   20.90    6.10
 -13  -7  -1   14.10    4.90
  13   7   1   20.00    6.30
  13   7   1   20.30    4.40
  13   7   1   22.10    6.20
   8  -8  -1   34.90    7.70
  -8   8   1   29.10    5.80
  -8   8   1   27.20    4.80
   7  -8  -1   24.20    5.40
   7  -8  -1   33.00    6.30
  -7   8   1   31.90    5.60
  -7   8   1   17.10    4.10
  -7   8   1   13.90    3.70
   6  -8  -1   12.00    5.10
   6  -8  -1    3.30    3.50
  -6   8   1    6.70    1.70
  -6   8   1    7.70    3.00
  -6   8   1   10.10    3.70
  -6   8   1    8.00    4.10
   5  -8  -1   98.79    8.80
   5  -8  -1   93.49    7.70
  -5   8   1   86.89    5.60
  -5   8   1   75.29    7.10
  -5   8   1   88.99    4.70
  -5   8   1   91.29    6.20
  -5   8   1   79.39    4.30
  -5   8   1   81.09    7.40
   4  -8  -1   61.19    6.20
   4  -8  -1   47.40    6.50
  -4   8   1   40.40    3.40
  -4   8   1   49.00    4.30
  -4   8   1   43.50    3.20
  -4   8   1   47.30    6.00
  -4   8   1   46.00    5.70
   3  -8  -1   44.60    6.20
   3  -8  -1   40.70    8.00
   3  -8  -1   38.10    4.80
  -3   8   1   38.60    3.30
  -3   8   1   39.30    3.10
  -3   8   1   38.70    4.30
  -3   8   1   40.90    5.30
  -3   8   1   39.70    2.70
  -3   8   1   45.20    3.40
   2  -8  -1  640.94   26.10
   2  -8  -1  633.04   26.60
   2  -8  -1  686.13   27.80
  -2   8   1  610.04   24.70
  -2   8   1  605.04   24.20
  -2   8   1  640.24   26.00
  -2   8   1  615.84   24.60
  -2   8   1  641.14   24.80
  -2   8   1  627.64   26.80
  -2   8   1  616.64   25.00
  -2   8   1  602.44   26.10
   1  -8  -1  104.39    5.00
   1  -8  -1  100.59    5.00
   1  -8  -1  112.39    6.40
   1  -8  -1  124.79    7.50
  -1   8   1  101.59    5.80
  -1   8   1  117.09    6.80
  -1   8   1  105.39    7.40
  -1   8   1  106.29    5.80
  -1   8   1  109.29    6.10
  -1   8   1  103.19    5.60
   0  -8  -1  402.66   18.30
   0  -8  -1  459.25   19.60
   0  -8  -1  431.76   18.10
   0   8   1  431.16   18.60
   0   8   1  451.75   18.30
   0   8   1  433.16   18.20
   0   8   1  439.96   18.10
   0   8   1  431.76   19.50
   0   8   1  468.65   18.40
  -1  -8  -1  354.26   15.80
  -1  -8  -1  363.96   15.90
  -1  -8  -1  376.46   15.10
  -1  -8  -1  399.96   17.40
  -1  -8  -1  374.26   17.90
  -1  -8  -1  369.46   15.10
  -1  -8  -1  377.26   15.90
   1   8   1  369.26   16.20
   1   8   1  390.26   16.70
   1   8   1  404.86   17.40
   1   8   1  378.06   16.50
   1   8   1  409.76   16.50
   1   8   1  386.36   16.30
  -2  -8  -1   52.99    4.10
  -2  -8  -1   55.29    4.00
  -2  -8  -1   61.79    3.90
  -2  -8  -1   55.69    3.30
  -2  -8  -1   50.69    4.90
  -2  -8  -1   59.19    4.40
  -2  -8  -1   57.59    5.40
   2   8   1   57.99    4.60
   2   8   1   56.59    5.20
   2   8   1   49.40    4.50
   2   8   1   59.79    4.40
   2   8   1   53.89    4.10
  -3  -8  -1  281.07   11.60
  -3  -8  -1  276.27   12.70
  -3  -8  -1  308.97   13.30
  -3  -8  -1  293.67   13.10
   3   8   1  271.17   13.00
   3   8   1  283.37   12.90
   3   8   1  282.97   13.20
   3   8   1  311.97   13.40
   3   8   1  267.57   13.00
   3   8   1  290.77   13.80
  -4  -8  -1  681.83   27.70
  -4  -8  -1  721.23   29.50
  -4  -8  -1  695.13   28.90
  -4  -8  -1  741.13   29.30
  -4  -8  -1  749.42   29.20
   4   8   1  717.73   29.90
   4   8   1  735.93   29.70
   4   8   1  733.53   29.50
   4   8   1  722.73   29.70
  -5  -8  -1   39.80    4.80
  -5  -8  -1   37.50    3.10
  -5  -8  -1   35.70    4.30
  -5  -8  -1   35.20    4.20
  -5  -8  -1   32.80    3.50
   5   8   1   30.40    4.30
   5   8   1   36.50    4.70
   5   8   1   47.00    4.90
   5   8   1   34.30    4.50
  -6  -8  -1  217.38    9.40
  -6  -8  -1  230.58   11.40
  -6  -8  -1  199.98    9.80
  -6  -8  -1  208.08   10.80
   6   8   1  219.28   11.30
   6   8   1  208.18   11.20
   6   8   1  202.18   10.80
  -7  -8  -1   27.10    4.40
  -7  -8  -1   27.70    4.60
  -7  -8  -1   33.20    3.70
   7   8   1   22.50    4.00
   7   8   1   23.20    4.60
   7   8   1   26.80    4.50
  -8  -8  -1   72.39    7.00
  -8  -8  -1   77.19    6.80
  -8  -8  -1   73.69    6.10
   8   8   1   74.49    6.90
   8   8   1   89.29    7.20
   8   8   1   83.09    6.60
   8   8   1   76.39    6.40
  -9  -8  -1  182.28   10.70
  -9  -8  -1  191.18   11.40
   9   8   1  201.08   11.00
   9   8   1  201.48   11.20
   9   8   1  189.58   11.40
   9   8   1  186.68   11.20
 -10  -8  -1    6.90    4.00
 -10  -8  -1    9.00    3.80
 -10  -8  -1    7.50    3.90
  10   8   1   11.50    4.20
  10   8   1    4.80    3.50
  10   8   1   10.80    4.10
  10   8   1   15.60    4.80
 -11  -8  -1   14.20    4.70
 -11  -8  -1   12.70    4.70
 -11  -8  -1   17.40    4.60
  11   8   1   13.70    4.40
  11   8   1   15.10    4.90
  11   8   1   10.30    3.70
 -12  -8  -1   15.00    4.90
 -12  -8  -1   13.60    4.90
 -12  -8  -1   11.40    4.80
  12   8   1   13.80    5.10
  12   8   1    8.50    4.10
  12   8   1   15.60    4.60
   7  -9  -1    5.40    4.60
   7  -9  -1    7.70    5.70
  -7   9   1   15.80    5.30
  -7   9   1    1.60    3.20
   6  -9  -1   34.50    7.10
   6  -9  -1   42.70    6.40
  -6   9   1   32.50    4.20
  -6   9   1   44.00    3.90
  -6   9   1   38.10    6.40
   5  -9  -1   12.30    5.50
   5  -9  -1    7.10    4.20
  -5   9   1    3.20    6.90
  -5   9   1    5.10    2.50
  -5   9   1    7.60    2.00
   4  -9  -1  107.49    9.60
   4  -9  -1  108.39    8.40
  -4   9   1   89.49    8.10
  -4   9   1   93.59    5.40
  -4   9   1   88.19    5.60
  -4   9   1   97.19    5.20
  -4   9   1  111.99    7.10
   3  -9  -1  129.69    9.50
   3  -9  -1  119.09    8.50
  -3   9   1  102.89    5.80
  -3   9   1  113.89    5.30
  -3   9   1  103.79    5.40
  -3   9   1  119.59    6.30
  -3   9   1  140.19    7.80
  -3   9   1  106.59    8.40
   2  -9  -1   24.60    5.00
   2  -9  -1   18.90    3.60
   2  -9  -1   24.80    4.60
  -2   9   1   20.70    2.50
  -2   9   1   22.00    3.00
  -2   9   1   24.80    3.70
  -2   9   1   21.60    2.60
  -2   9   1   21.60    4.40
   1  -9  -1  340.67   16.30
   1  -9  -1  333.37   15.80
   1  -9  -1  310.07   12.70
   1  -9  -1  331.57   14.40
  -1   9   1  313.37   15.50
  -1   9   1  328.47   13.90
  -1   9   1  308.17   13.60
  -1   9   1  302.87   13.60
  -1   9   1  298.67   13.60
  -1   9   1  305.27   14.60
   0  -9  -1   18.20    2.40
   0  -9  -1   20.40    2.60
   0  -9  -1   28.70    5.00
   0  -9  -1   18.80    2.80
   0   9   1   22.10    4.50
   0   9   1   21.20    4.80
   0   9   1   22.10    3.20
   0   9   1   16.90    2.80
   0   9   1   20.20    3.00
  -1  -9  -1   92.89    5.50
  -1  -9  -1   99.09    5.90
  -1  -9  -1  106.69    8.50
   1   9   1  111.09    6.10
   1   9   1  104.29    6.40
   1   9   1  113.69    6.70
   1   9   1   99.29    6.90
   1   9   1  111.69    7.60
  -2  -9  -1  332.57   14.30
  -2  -9  -1  327.17   14.90
  -2  -9  -1  348.67   16.50
  -2  -9  -1  315.47   13.80
  -2  -9  -1  346.67   15.90
  -2  -9  -1  340.67   14.20
   2   9   1  322.17   15.20
   2   9   1  367.86   16.40
   2   9   1  370.26   15.60
  -3  -9  -1   29.40    3.80
  -3  -9  -1   25.50    3.30
  -3  -9  -1   24.10    2.30
  -3  -9  -1   27.90    4.10
  -3  -9  -1   26.40    3.50
   3   9   1   26.10    3.90
   3   9   1   20.10    3.60
   3   9   1   24.40    4.50
   3   9   1   26.70    4.00
  -4  -9  -1  187.78    7.50
  -4  -9  -1  194.08    9.80
  -4  -9  -1  194.08    8.20
  -4  -9  -1  197.58   10.20
  -4  -9  -1  204.98   10.00
  -4  -9  -1  175.68    9.50
   4   9   1  203.08   10.50
   4   9   1  185.88   10.00
   4   9   1  197.38   10.80
   4   9   1  161.68   10.90
  -5  -9  -1  266.07   12.50
  -5  -9  -1  232.78   10.70
  -5  -9  -1  272.27   11.90
  -5  -9  -1  257.17   12.80
   5   9   1  248.88   12.80
   5   9   1  263.77   13.10
   5   9   1  244.88   12.60
   5   9   1  259.07   13.20
  -6  -9  -1   26.50    3.10
  -6  -9  -1   28.00    4.30
  -6  -9  -1   32.60    3.30
  -6  -9  -1   26.30    4.50
  -6  -9  -1   25.40    3.00
   6   9   1   25.60    4.50
   6   9   1   30.50    4.90
   6   9   1   16.90    3.90
  -7  -9  -1   57.99    4.60
  -7  -9  -1   62.79    6.40
  -7  -9  -1   48.10    6.00
   7   9   1   49.10    5.60
   7   9   1   67.89    6.70
   7   9   1   65.69    6.80
  -8  -9  -1   32.40    4.20
  -8  -9  -1   34.40    5.10
  -8  -9  -1   33.00    5.40
   8   9   1   42.20    5.70
   8   9   1   33.00    5.40
   8   9   1   23.40    4.50
  -9  -9  -1    8.30    3.90
  -9  -9  -1    9.10    6.60
  -9  -9  -1    7.60    3.50
   9   9   1   11.90    3.90
   9   9   1    4.50    3.90
   9   9   1    5.90    3.80
   9   9   1    1.20    3.40
 -10  -9  -1   86.89    7.90
 -10  -9  -1   89.89    8.40
 -10  -9  -1   85.29    7.20
  10   9   1   86.09    7.80
  10   9   1   65.19    7.10
  10   9   1   73.39    7.90
  10   9   1   66.29    7.50
 -11  -9  -1   50.89    6.90
 -11  -9  -1   52.99    6.80
 -11  -9  -1   45.50    6.50
  11   9   1   48.60    6.40
  11   9   1   53.39    6.60
  11   9   1   50.29    6.40
 -12  -9  -1    2.60    4.30
  12   9   1   -1.20    3.90
  12   9   1    6.40    4.80
  12   9   1    5.50    4.50
   6 -10  -1   27.00    7.10
   6 -10  -1   25.80    6.00
  -6  10   1   21.30    5.90
   5 -10  -1   48.80    6.80
   5 -10  -1   59.99   10.00
  -5  10   1   56.79    6.10
  -5  10   1   31.10    6.30
   4 -10  -1    4.00    5.10
   4 -10  -1   -1.60    4.10
  -4  10   1    3.90    2.00
  -4  10   1    3.60    1.90
  -4  10   1    4.30    4.10
   3 -10  -1   60.19    7.00
   3 -10  -1   68.69    8.30
  -3  10   1   53.89    4.60
  -3  10   1   61.89    3.40
   2 -10  -1  149.79   10.70
   2 -10  -1  144.79   10.10
  -2  10   1  150.98    9.90
  -2  10   1  129.79    6.90
  -2  10   1  142.69    8.20
   1 -10  -1   15.80    2.20
   1 -10  -1   21.70    3.50
   1 -10  -1   25.70    5.20
   1 -10  -1   21.60    5.40
  -1  10   1   23.40    3.00
  -1  10   1   18.00    4.80
  -1  10   1   24.00    3.50
  -1  10   1   20.20    2.90
   0 -10  -1  204.78   10.10
   0 -10  -1  231.68   12.90
   0 -10  -1  221.18   12.50
   0  10   1  204.68   10.40
   0  10   1  211.08   10.40
   0  10   1  217.08   12.20
  -1 -10  -1  252.37   11.60
  -1 -10  -1  272.77   14.40
  -1 -10  -1  258.77   12.00
  -1 -10  -1  263.47   14.10
   1  10   1  266.07   12.70
   1  10   1  263.27   14.00
   1  10   1  283.47   12.80
  -2 -10  -1   49.70    4.70
  -2 -10  -1   47.90    4.10
  -2 -10  -1   54.09    6.20
  -2 -10  -1   62.29    6.80
  -2 -10  -1   47.80    3.60
  -2 -10  -1   51.19    5.00
   2  10   1   49.40    4.90
   2  10   1   48.10    6.10
   2  10   1   59.89    5.70
   2  10   1   45.00    5.00
  -3 -10  -1  270.47   11.90
  -3 -10  -1  259.77   13.20
  -3 -10  -1  259.87   12.50
  -3 -10  -1  246.68   10.60
  -3 -10  -1  268.37   11.90
   3  10   1  284.57   13.20
   3  10   1  252.67   12.70
   3  10   1  243.48   13.50
   3  10   1  252.77   12.80
  -4 -10  -1   21.90    3.60
  -4 -10  -1   16.60    1.70
  -4 -10  -1   16.90    3.60
  -4 -10  -1   15.40    3.20
  -4 -10  -1   16.20    4.10
   4  10   1   14.60    3.80
   4  10   1   16.30    4.40
   4  10   1   13.60    3.60
   4  10   1   14.10    3.80
  -5 -10  -1   89.69    6.30
  -5 -10  -1   92.99    6.50
  -5 -10  -1   80.39    3.90
  -5 -10  -1   78.59    4.20
  -5 -10  -1   83.69    6.80
   5  10   1   77.99    6.70
   5  10   1   95.59    7.50
   5  10   1   81.59    7.00
  -6 -10  -1  153.78    9.10
  -6 -10  -1  147.49    7.80
  -6 -10  -1  153.18    9.30
  -6 -10  -1  130.29    6.80
  -6 -10  -1  130.09    6.50
   6  10   1  148.29    9.70
   6  10   1  140.19    9.40
   6  10   1  128.69    8.70
  -7 -10  -1   -0.30    3.40
  -7 -10  -1   -0.70    2.00
  -7 -10  -1   -1.30    3.30
  -7 -10  -1    2.00    2.10
   7  10   1    3.40    4.30
  -8 -10  -1  120.79    9.10
  -8 -10  -1  109.39    8.60
  -8 -10  -1  100.69    7.00
   8  10   1  119.09    9.20
   8  10   1  114.79    8.90
   8  10   1  111.49    8.20
  -9 -10  -1   39.10    5.90
  -9 -10  -1   44.70    6.30
  -9 -10  -1   33.50    4.60
   9  10   1   30.70    5.30
   9  10   1   39.80    5.80
   9  10   1   52.29    6.60
 -10 -10  -1    0.60    4.10
 -10 -10  -1    3.10    4.20
 -10 -10  -1   -1.00    3.10
  10  10   1   -1.60    3.30
  10  10   1    1.70    4.00
  10  10   1    0.80    4.50
  10  10   1   -2.70    3.60
 -11 -10  -1   16.60    5.50
 -11 -10  -1   10.60    4.70
 -11 -10  -1   12.50    4.10
  11  10   1   22.40    5.20
  11  10   1   16.50    5.10
  11  10   1   20.00    5.90
  11  10   1   18.60    5.10
   5 -11  -1    5.30    5.00
   5 -11  -1    9.40    6.10
  -5  11   1    6.40    3.40
  -5  11   1   14.90    5.90
   4 -11  -1   20.30    5.60
   4 -11  -1   30.60    7.20
  -4  11   1   14.70    5.40
  -4  11   1   17.10    3.70
   3 -11  -1    3.20    4.60
   3 -11  -1    4.80    5.40
  -3  11   1    6.60    1.20
  -3  11   1    9.10    4.90
   2 -11  -1   44.20    7.40
   2 -11  -1   35.20    6.30
  -2  11   1   32.00    5.90
  -2  11   1   33.60    3.70
  -2  11   1   28.60    3.00
   1 -11  -1   21.10    5.70
   1 -11  -1   27.10    5.70
  -1  11   1   17.30    2.80
  -1  11   1   18.40    5.50
  -1  11   1   19.60    2.90
   0 -11  -1    4.70    4.00
   0 -11  -1    2.90    4.10
   0  11   1    3.20    2.20
   0  11   1    7.60    2.70
  -1 -11  -1   56.89    6.90
  -1 -11  -1   62.59    7.40
  -1 -11  -1   39.70    3.60
   1  11   1   44.60    4.80
   1  11   1   40.00    4.70
   1  11   1   50.69    5.10
   1  11   1   39.00    6.40
  -2 -11  -1   44.80    6.70
  -2 -11  -1   52.69    6.50
  -2 -11  -1   45.10    4.60
   2  11   1   63.79    5.90
   2  11   1   54.59    6.80
   2  11   1   63.49    5.70
   2  11   1   65.29    5.80
  -3 -11  -1   -0.60    3.50
  -3 -11  -1    0.20    2.70
  -3 -11  -1    0.90    0.60
  -3 -11  -1    1.50    2.70
  -3 -11  -1    0.70    4.00
   3  11   1    0.90    3.50
   3  11   1    1.70    3.80
   3  11   1   -1.50    2.90
  -4 -11  -1  116.69    7.70
  -4 -11  -1  108.79    7.60
  -4 -11  -1  118.79    8.10
  -4 -11  -1  120.79    7.20
   4  11   1  107.09    8.20
  -5 -11  -1   98.39    7.10
  -5 -11  -1   96.79    6.80
  -5 -11  -1   95.19    7.40
   5  11   1   93.99    7.90
   5  11   1   92.19    7.40
   5  11   1  104.59    8.50
  -6 -11  -1   17.20    3.50
  -6 -11  -1   21.90    4.30
  -6 -11  -1   21.90    4.40
   6  11   1   26.00    5.50
   6  11   1   25.20    4.70
   6  11   1   27.50    5.30
  -7 -11  -1   19.60    4.90
  -7 -11  -1   17.70    4.70
   7  11   1   23.70    5.20
   7  11   1   22.50    5.20
   7  11   1   18.20    4.40
  -8 -11  -1   -2.50    1.30
  -8 -11  -1   -0.90    3.50
   8  11   1   -1.30    3.80
   8  11   1    7.20    4.40
   8  11   1   -6.80    3.20
  -9 -11  -1   -0.10    2.20
  -9 -11  -1    7.20    5.10
  -9 -11  -1    7.40    4.50
   9  11   1   10.60    4.80
   9  11   1    7.10    3.40
   9  11   1    9.20    4.90
   9  11   1    3.10    4.20
 -10 -11  -1   15.00    3.80
 -10 -11  -1   26.40    5.90
 -10 -11  -1   20.90    5.20
  10  11   1   25.70    4.70
  10  11   1   27.40    5.70
  10  11   1   24.40    5.90
  10  11   1   19.50    5.20
 -11 -11  -1    0.50    3.70
 -11 -11  -1   -2.90    4.20
 -11 -11  -1   -1.60    4.30
  11  11   1    0.90    4.50
  11  11   1    1.20    3.90
  11  11   1   -7.00    4.20
  11  11   1   -1.70    4.30
   3 -12  -1   27.70    6.90
   3 -12  -1   25.30    6.20
  -3  12   1   14.70    5.90
   2 -12  -1   16.80    9.80
   2 -12  -1    8.40    5.00
  -2  12   1   10.10    3.20
  -2  12   1   11.50    5.30
   1 -12  -1    8.20    5.50
   1 -12  -1   13.80    5.60
  -1  12   1    9.10    3.10
  -1  12   1   10.90    5.20
  -1  12   1    9.60    2.50
   0 -12  -1   36.60    6.80
   0 -12  -1   31.20    6.40
   0  12   1   32.30    4.80
   0  12   1   24.80    5.60
   0  12   1   38.80    4.40
  -1 -12  -1   49.40    7.20
  -1 -12  -1   43.40    6.80
   1  12   1   43.00    4.90
   1  12   1   38.00    6.60
   1  12   1   36.60    5.10
  -2 -12  -1   63.19    7.50
  -2 -12  -1   59.09    7.80
   2  12   1   53.69    6.90
   2  12   1   58.19    7.30
   2  12   1   58.59    5.90
   2  12   1   42.10    5.40
  -3 -12  -1   88.39    8.10
  -3 -12  -1   84.29    9.10
   3  12   1   78.89    8.50
   3  12   1   90.39    7.50
   3  12   1   69.69    8.00
   3  12   1   79.89    7.00
  -4 -12  -1   -0.60    2.50
  -4 -12  -1    0.10    2.80
  -4 -12  -1    6.40    5.00
  -4 -12  -1    0.40    3.50
   4  12   1    2.30    3.00
   4  12   1    0.40    3.20
   4  12   1    3.60    4.00
  -5 -12  -1   25.90    4.90
  -5 -12  -1   32.50    5.00
  -5 -12  -1   29.50    4.50
   5  12   1   39.60    5.50
   5  12   1   33.50    5.50
   5  12   1   32.20    5.90
  -6 -12  -1   24.50    4.90
  -6 -12  -1   16.40    4.90
   6  12   1   25.80    5.50
   6  12   1   18.60    4.70
   6  12   1   14.90    4.40
  -7 -12  -1    2.30    3.40
  -7 -12  -1    4.80    3.90
   7  12   1    4.40    3.90
   7  12   1    1.30    3.90
   7  12   1   -5.10    4.00
  -8 -12  -1   28.00    5.20
  -8 -12  -1   23.70    5.50
   8  12   1   17.50    5.50
   8  12   1   18.90    5.30
   8  12   1   16.40    4.90
  -9 -12  -1    9.60    4.60
  -9 -12  -1    8.40    4.70
   9  12   1    9.30    5.10
   9  12   1    7.60    5.40
   9  12   1    8.00    4.50
   9  12   1    2.30    3.40
 -10 -12  -1   13.50    5.50
  10  12   1   11.40    4.90
  10  12   1    9.30    5.30
  10  12   1   12.50    3.90
   1 -13  -1   43.20    8.00
   1 -13  -1   25.70    6.60
  -1  13   1   43.00    7.20
  -1  13   1   28.60    5.00
  -1  13   1   32.10    3.70
   0 -13  -1   14.50    7.70
   0 -13  -1   15.50    9.70
   0  13   1   15.90    5.70
   0  13   1    7.50    2.90
  -1 -13  -1   12.80    5.40
  -1 -13  -1   12.40    5.70
   1  13   1   13.90    5.50
   1  13   1    8.80    4.00
   1  13   1   10.90    3.30
  -2 -13  -1    6.50    5.60
  -2 -13  -1    5.60    4.80
   2  13   1    0.60    5.00
   2  13   1    6.10    3.50
   2  13   1    1.90    3.50
  -3 -13  -1   -0.80    4.00
  -3 -13  -1   -2.80    2.00
  -3 -13  -1   -1.00    5.40
   3  13   1   -0.30    4.70
   3  13   1   -0.10    3.00
   3  13   1    0.70    3.70
  -4 -13  -1   63.99    7.20
  -4 -13  -1   59.59    8.30
   4  13   1   34.10    5.40
   4  13   1   41.10    5.90
   4  13   1   51.29    7.50
  -5 -13  -1   34.30    7.10
  -5 -13  -1   27.60    5.30
  -5 -13  -1   27.60    4.20
   5  13   1   30.00    5.60
   5  13   1   35.80    5.70
   5  13   1   35.80    6.80
  -6 -13  -1   -3.70    3.10
  -6 -13  -1   -3.80    3.30
   6  13   1   -0.60    3.80
   6  13   1   -1.80    4.60
   6  13   1    0.30    3.80
  -7 -13  -1    3.90    4.00
  -7 -13  -1   11.00    5.80
   7  13   1    5.70    5.30
   7  13   1   11.80    4.50
   7  13   1    8.10    4.90
  -8 -13  -1   -0.80    4.20
  -8 -13  -1   -0.50    3.80
   8  13   1    0.80    5.00
  -2 -14  -1   26.80    7.20
  -2 -14  -1   36.60    7.10
   2  14   1   32.70    5.30
   2  14   1   49.90    7.80
  -3 -14  -1   25.70    7.10
   3  14   1   35.80    6.00
  -4 -14  -1    1.00    5.80
  -4 -14  -1    8.30    5.30
   4  14   1    0.50    3.80
  -5 -14  -1   64.99    9.20
   5  14   1   50.29    6.60
   5  14   1   55.49    8.00
   5  14   1   48.50    7.00
  -6 -14  -1   -7.20    3.00
  -6 -14  -1   -3.20    2.90
  -6 -14  -1   -2.60    5.40
   6  14   1    4.90    5.50
   6  14   1   -4.00    3.90
   7  13  -2   42.30    6.40
   7  13  -2   42.10    8.30
   7  13  -2   38.30    6.90
  -7 -13   2   27.20    4.80
  -7 -13   2   42.30    7.80
  -7 -13   2   30.50    5.10
   6  13  -2   16.20    4.80
   6  13  -2   17.00    5.70
  -6 -13   2   25.40    6.90
  -6 -13   2   13.60    4.40
   5  13  -2   36.00    6.50
   5  13  -2   35.80    5.60
   5  13  -2   37.90    6.10
  -5 -13   2   33.30    7.30
   4  13  -2   63.09    6.80
   4  13  -2   71.99    8.30
   4  13  -2   42.50    6.10
  -4 -13   2   67.19    9.10
   3  13  -2   -0.10    3.10
   3  13  -2   -0.90    3.10
   3  13  -2    4.20    4.60
  -3 -13   2    1.20    5.30
  -3 -13   2    1.80    2.20
   2  13  -2   29.60    4.70
   2  13  -2   26.70    5.70
   2  13  -2   22.80    4.40
  -2 -13   2   22.80    6.50
   1  13  -2   27.90    6.10
   1  13  -2   41.10    4.80
   1  13  -2   33.10    4.60
  -1 -13   2   33.40    7.40
   0  13  -2   -1.50    2.60
   0  13  -2   -1.40    3.00
   0  13  -2    5.90    5.00
   0 -13   2   -1.20    5.50
   0 -13   2    1.30    2.60
   9  12  -2    1.50    5.30
   9  12  -2    2.10    4.00
   9  12  -2    4.90    5.40
  -9 -12   2   -1.00    4.20
  -9 -12   2    1.60    4.70
   8  12  -2   14.00    4.50
   8  12  -2    9.40    4.70
   8  12  -2   13.70    5.40
  -8 -12   2   10.10    4.50
  -8 -12   2   11.60    4.60
   7  12  -2    0.50    4.10
   7  12  -2    1.50    4.60
   7  12  -2   -2.30    3.60
  -7 -12   2    3.90    3.90
  -7 -12   2    6.20    3.80
  -7 -12   2    1.30    4.60
   6  12  -2   30.40    6.00
   6  12  -2   33.40    5.70
   6  12  -2   36.50    5.40
  -6 -12   2   32.90    5.20
  -6 -12   2   28.10    5.40
  -6 -12   2   39.60    7.00
   5  12  -2    0.60    4.30
   5  12  -2    3.80    3.60
   5  12  -2    6.10    3.70
  -5 -12   2    0.20    3.10
  -5 -12   2   -3.50    4.60
  -5 -12   2   -7.30    1.80
  -5 -12   2   -3.10    1.50
   4  12  -2   22.40    5.00
   4  12  -2   22.60    4.60
   4  12  -2   23.80    4.70
  -4 -12   2   24.80    6.30
   3  12  -2   41.20    6.10
   3  12  -2   29.60    4.50
   3  12  -2   24.10    4.50
  -3 -12   2   23.00    5.90
   2  12  -2   35.10    4.80
   2  12  -2   44.30    6.40
  -2 -12   2   35.50    6.70
   1  12  -2   17.30    4.80
   1  12  -2   22.80    4.10
   1  12  -2   19.80    3.80
  -1 -12   2   18.00    6.00
   0  12  -2   41.20    4.30
   0  12  -2   44.80    6.60
   0  12  -2   36.20    4.60
   0 -12   2   31.70    5.40
   0 -12   2   51.09    8.10
  -1  12  -2   -0.20    2.00
  -1  12  -2    1.20    4.20
  -1  12  -2   -0.70    2.50
   1 -12   2   -0.40    5.10
   1 -12   2    2.50    4.10
  -2  12  -2   16.60    4.80
  -2  12  -2   13.50    3.20
   2 -12   2   17.70    5.00
   2 -12   2   22.80    6.50
  10  11  -2   16.70    6.20
  10  11  -2   25.10    6.10
 -10 -11   2   25.90    5.90
   9  11  -2    5.10    4.70
   9  11  -2    1.80    4.20
   9  11  -2    2.90    4.00
  -9 -11   2    1.90    2.00
  -9 -11   2    1.30    4.00
  -9 -11   2   -3.60    3.70
   8  11  -2   34.50    5.90
   8  11  -2   37.70    6.20
   8  11  -2   37.50    6.20
  -8 -11   2   28.70    5.20
  -8 -11   2   27.00    5.40
   7  11  -2   23.40    5.00
   7  11  -2   30.60    5.70
   7  11  -2   25.40    5.40
  -7 -11   2   24.90    5.00
  -7 -11   2   28.50    5.20
   6  11  -2   12.20    4.40
   6  11  -2   17.60    4.60
   6  11  -2   13.70    4.20
  -6 -11   2   18.90    5.50
  -6 -11   2    9.90    3.60
  -6 -11   2   15.30    4.20
   5  11  -2   56.59    6.40
   5  11  -2   46.60    5.80
   5  11  -2   52.59    6.70
  -5 -11   2   48.10    5.90
  -5 -11   2   41.80    5.10
  -5 -11   2   47.00    5.00
  -5 -11   2   46.00    7.00
   4  11  -2  193.98   11.90
   4  11  -2  204.88   11.90
   4  11  -2  206.98   11.60
  -4 -11   2  201.78   10.70
  -4 -11   2  218.78   13.30
  -4 -11   2  199.38   11.10
  -4 -11   2  216.28   11.20
  -4 -11   2  213.28   10.40
   3  11  -2    8.30    3.70
   3  11  -2    8.40    3.50
   3  11  -2   11.80    3.50
  -3 -11   2    6.60    1.80
  -3 -11   2   15.40    5.30
  -3 -11   2   17.10    3.70
   2  11  -2  159.28    9.80
   2  11  -2  188.88    9.90
   2  11  -2  166.38    9.60
   2  11  -2  182.28   10.90
  -2 -11   2  188.08   12.10
  -2 -11   2  165.38    9.80
   1  11  -2   16.10    3.60
   1  11  -2   14.10    3.30
   1  11  -2   18.90    4.90
   1  11  -2    6.20    2.70
  -1 -11   2   10.40    3.80
  -1 -11   2   13.10    4.90
  -1 -11   2   20.20    5.50
   0  11  -2   31.70    3.80
   0  11  -2   24.00    3.80
   0  11  -2   32.40    5.50
   0 -11   2   28.90    6.20
   0 -11   2   31.80    6.10
  -1  11  -2  108.19    6.80
  -1  11  -2  122.19    6.70
  -1  11  -2  124.69    7.20
   1 -11   2  116.39   10.10
   1 -11   2  121.19   10.40
   1 -11   2  125.59    9.30
  -2  11  -2   33.30    3.00
  -2  11  -2   27.60    5.40
  -2  11  -2   38.30    3.90
  -2  11  -2   37.60    3.40
   2 -11   2   39.70    6.10
   2 -11   2   40.20    7.10
   2 -11   2   40.50    6.90
  -3  11  -2    8.00    2.40
  -3  11  -2   16.10    4.60
   3 -11   2   11.00    4.90
   3 -11   2   13.10    5.80
  -4  11  -2    4.80    3.60
  -4  11  -2   19.50    4.70
   4 -11   2    5.60    5.20
   4 -11   2   15.10    6.30
  11  10  -2    0.70    4.10
 -11 -10   2   13.40    4.70
 -11 -10   2    2.40    4.70
 -11 -10   2    5.90    5.00
  10  10  -2   -1.90    3.80
  10  10  -2   -2.20    2.10
  10  10  -2   -1.50    3.90
 -10 -10   2   -1.60    4.20
 -10 -10   2   -1.60    3.20
 -10 -10   2   -2.80    4.20
   9  10  -2   49.30    6.40
   9  10  -2   50.59    7.00
   9  10  -2   55.89    4.30
   9  10  -2   56.09    7.40
  -9 -10   2   47.50    6.50
  -9 -10   2   57.09    7.40
  -9 -10   2   51.39    5.60
   8  10  -2   91.09    7.50
   8  10  -2  109.09    8.80
   8  10  -2  102.09    8.60
   8  10  -2   95.39    5.50
  -8 -10   2   95.59    6.70
  -8 -10   2   90.59    8.00
  -8 -10   2  108.89    8.80
   7  10  -2   93.09    8.10
   7  10  -2  111.59    8.60
   7  10  -2   98.89    8.10
  -7 -10   2   88.29    7.70
   6  10  -2  110.49    5.40
   6  10  -2  131.39    8.80
   6  10  -2  109.89    5.40
  -6 -10   2  138.59    8.50
  -6 -10   2  124.09    8.30
   5  10  -2   15.10    4.50
   5  10  -2   16.10    4.50
   5  10  -2   10.60    3.70
   5  10  -2   13.80    1.80
  -5 -10   2   10.20    3.50
  -5 -10   2   10.60    4.60
  -5 -10   2   13.30    3.60
   4  10  -2   14.10    1.80
   4  10  -2   14.40    4.10
   4  10  -2   11.80    3.40
   4  10  -2   10.00    3.40
   4  10  -2   16.70    3.80
  -4 -10   2   13.90    4.50
  -4 -10   2    6.00    3.30
  -4 -10   2   16.10    3.30
  -4 -10   2   12.40    3.20
   3  10  -2  225.08   11.80
   3  10  -2  235.88   11.60
   3  10  -2  217.48   11.30
   3  10  -2  208.18   11.90
  -3 -10   2  219.18   13.00
  -3 -10   2  223.88   10.40
  -3 -10   2  218.38   11.20
  -3 -10   2  219.78   11.10
   2  10  -2  214.28   11.50
   2  10  -2  201.88   11.80
   2  10  -2  211.68   11.10
   2  10  -2  243.68   10.60
   2  10  -2  228.98   11.30
  -2 -10   2  219.48   12.20
  -2 -10   2  218.88   12.90
  -2 -10   2  231.58   11.50
  -2 -10   2  229.28   10.90
   1  10  -2   36.00    4.20
   1  10  -2   33.70    4.00
   1  10  -2   26.30    4.80
   1  10  -2   36.40    4.10
  -1 -10   2   24.50    4.30
  -1 -10   2   34.90    6.00
  -1 -10   2   34.30    5.40
   0  10  -2  105.29    6.30
   0  10  -2   99.69    6.30
   0  10  -2   92.69    6.50
   0  10  -2  104.19    7.70
   0 -10   2  103.39    8.60
   0 -10   2   98.49    8.60
   0 -10   2  111.39    7.80
  -1  10  -2    4.10    2.00
  -1  10  -2   10.60    4.20
  -1  10  -2    6.20    2.30
  -1  10  -2    6.60    2.10
   1 -10   2    9.20    4.50
   1 -10   2   -1.00    4.50
   1 -10   2    8.00    6.40
  -2  10  -2   93.19    5.20
  -2  10  -2   92.79    5.00
  -2  10  -2  104.69    7.90
   2 -10   2   99.69    8.40
   2 -10   2  105.49    8.90
   2 -10   2   92.89    8.90
  -3  10  -2   63.69    4.40
  -3  10  -2   59.19    6.50
   3 -10   2   77.09    8.80
   3 -10   2   57.99    7.40
   3 -10   2   71.29    8.30
  -4  10  -2   -1.10    1.60
  -4  10  -2   -9.50    3.30
  -4  10  -2   -2.10    3.20
   4 -10   2    0.90    4.80
   4 -10   2    3.50    5.20
   4 -10   2    0.90    4.70
  -5  10  -2   34.90    5.20
  -5  10  -2   29.70    5.30
   5 -10   2   36.70    7.20
   5 -10   2   36.60    6.90
   5 -10   2   39.00    7.30
  11   9  -2   13.80    5.10
  11   9  -2    5.30    4.30
  11   9  -2   12.10    5.10
 -11  -9   2    4.60    4.60
 -11  -9   2   11.30    4.80
 -11  -9   2    4.60    4.30
  10   9  -2   68.99    5.60
  10   9  -2   43.00    6.40
  10   9  -2   57.59    6.70
 -10  -9   2   46.60    6.80
 -10  -9   2   57.49    7.30
 -10  -9   2   54.99    6.60
   9   9  -2    5.60    4.40
   9   9  -2    8.20    4.30
   9   9  -2   10.00    4.10
   9   9  -2   11.00    2.80
  -9  -9   2    2.50    3.10
  -9  -9   2    5.90    4.20
  -9  -9   2    6.50    4.20
   8   9  -2  170.48    8.60
   8   9  -2  190.08   11.10
   8   9  -2  184.68   10.30
  -8  -9   2  180.28    9.80
  -8  -9   2  168.78   10.60
  -8  -9   2  171.38   10.80
   7   9  -2  309.87   15.80
   7   9  -2  344.77   14.20
   7   9  -2  338.27   16.40
   7   9  -2  348.47   16.50
  -7  -9   2  341.57   16.20
  -7  -9   2  320.77   16.30
   6   9  -2   18.10    2.80
   6   9  -2   27.10    4.70
   6   9  -2   14.80    3.90
   6   9  -2   22.30    4.00
  -6  -9   2   20.00    2.80
  -6  -9   2   19.40    3.90
  -6  -9   2   20.10    4.00
   5   9  -2  282.77   12.20
   5   9  -2  301.47   14.50
   5   9  -2  318.07   14.30
   5   9  -2  296.37   14.70
  -5  -9   2  297.47   14.00
  -5  -9   2  300.67   14.40
  -5  -9   2  297.37   12.30
   4   9  -2  369.16   14.60
   4   9  -2  351.56   16.20
   4   9  -2  358.76   16.80
   4   9  -2  355.86   16.50
   4   9  -2  381.96   17.00
  -4  -9   2  345.67   16.30
  -4  -9   2  357.36   16.00
  -4  -9   2  354.26   15.90
   3   9  -2    0.80    2.50
   3   9  -2    2.40    3.10
   3   9  -2    2.00    2.70
   3   9  -2   -0.40    1.20
   3   9  -2   -1.40    2.10
  -3  -9   2   -1.40    2.00
  -3  -9   2    0.50    2.00
  -3  -9   2   -1.10    2.10
  -3  -9   2   -2.30    3.10
  -3  -9   2    0.80    2.30
   2   9  -2  160.18    9.40
   2   9  -2  151.48    8.80
   2   9  -2  150.48    8.50
   2   9  -2  157.98    8.50
   2   9  -2  162.18    8.40
  -2  -9   2  166.18    9.40
  -2  -9   2  160.68    7.40
  -2  -9   2  171.98   10.20
  -2  -9   2  164.38    8.40
  -2  -9   2  147.79    7.60
  -2  -9   2  175.98    9.10
   1   9  -2   90.69    5.80
   1   9  -2   93.49    8.50
   1   9  -2   94.89    6.00
   1   9  -2   94.79    7.10
  -1  -9   2   90.59    5.50
  -1  -9   2   94.39    7.70
  -1  -9   2   95.79    7.30
  -1  -9   2  101.49    6.90
   0   9  -2  133.89    7.70
   0   9  -2  148.09    7.60
   0   9  -2  141.59    8.80
   0   9  -2  152.58    7.70
   0   9  -2  161.38    8.80
   0  -9   2  133.09    8.80
   0  -9   2  158.58    9.90
  -1   9  -2  305.37   13.20
  -1   9  -2  308.77   13.50
  -1   9  -2  298.57   13.60
  -1   9  -2  342.17   14.40
  -1   9  -2  307.87   14.90
   1  -9   2  326.47   15.90
   1  -9   2  304.97   15.80
   1  -9   2  295.17   15.20
  -2   9  -2    0.30    1.40
  -2   9  -2    2.50    3.20
  -2   9  -2    3.40    1.90
  -2   9  -2    4.10    1.70
  -2   9  -2    1.40    1.90
   2  -9   2   -0.20    5.70
   2  -9   2    3.20    3.90
   2  -9   2    0.60    3.60
  -3   9  -2    5.00    1.80
  -3   9  -2    2.30    1.70
  -3   9  -2    4.80    1.00
  -3   9  -2    4.80    3.30
   3  -9   2    7.50    4.30
   3  -9   2    4.20    4.30
   3  -9   2    6.50    4.40
  -4   9  -2  159.88    8.10
  -4   9  -2  160.58    7.10
  -4   9  -2  152.98    7.00
  -4   9  -2  151.58    8.30
  -4   9  -2  162.78    9.70
   4  -9   2  169.98   11.60
   4  -9   2  152.78   11.30
   4  -9   2  170.58   11.20
  -5   9  -2    2.90    3.20
  -5   9  -2    3.00    3.50
  -5   9  -2    0.30    1.20
  -5   9  -2    2.60    1.90
   5  -9   2   -1.10    4.70
   5  -9   2    4.10    4.90
   5  -9   2    2.50    4.70
  -6   9  -2  102.79    7.80
  -6   9  -2   91.29    6.30
   6  -9   2   93.69   10.00
   6  -9   2  101.99   11.50
  12   8  -2   12.90    4.60
  12   8  -2   16.80    4.20
  12   8  -2    6.60    4.40
  12   8  -2   10.60    4.80
 -12  -8   2   10.30    6.50
 -12  -8   2   16.30    5.40
  11   8  -2   -2.10    3.00
  11   8  -2   -1.50    4.10
  11   8  -2    2.50    3.60
 -11  -8   2    1.60    3.80
 -11  -8   2    3.40    4.40
 -11  -8   2   -0.20    3.90
  10   8  -2   14.40    4.20
  10   8  -2   25.40    6.40
  10   8  -2   13.60    3.70
 -10  -8   2   16.40    4.30
 -10  -8   2   11.20    4.50
 -10  -8   2   18.10    4.60
   9   8  -2   51.99    6.50
   9   8  -2   56.09    5.20
   9   8  -2   56.29    6.00
  -9  -8   2   48.50    9.00
  -9  -8   2   45.60    5.80
  -9  -8   2   52.49    5.80
   8   8  -2   26.80    4.90
   8   8  -2   26.30    3.40
   8   8  -2   32.60    5.20
   8   8  -2   21.10    4.30
  -8  -8   2   26.10    4.20
  -8  -8   2   23.90    4.60
  -8  -8   2   28.60    5.00
   7   8  -2   61.49    6.20
   7   8  -2   53.39    4.00
   7   8  -2   54.19    5.50
   7   8  -2   61.69    6.50
  -7  -8   2   60.69    6.30
  -7  -8   2   56.69    5.10
  -7  -8   2   53.39    5.80
   6   8  -2  197.18   10.60
   6   8  -2  193.58    9.40
   6   8  -2  188.08   10.10
   6   8  -2  184.88   10.40
  -6  -8   2  189.88    9.40
  -6  -8   2  190.98   10.30
  -6  -8   2  187.88   10.50
   5   8  -2   23.30    3.80
   5   8  -2   14.30    3.50
   5   8  -2   20.00    4.00
   5   8  -2   12.00    3.10
  -5  -8   2   17.80    2.50
  -5  -8   2   14.60    3.30
  -5  -8   2   16.60    3.40
   4   8  -2  290.07   13.30
   4   8  -2  284.37   13.40
   4   8  -2  283.37   13.00
   4   8  -2  277.37   11.50
   4   8  -2  270.37   13.30
  -4  -8   2  296.07   12.90
  -4  -8   2  266.97   11.30
  -4  -8   2  271.67   13.10
   3   8  -2  199.28    8.30
   3   8  -2  200.08    9.90
   3   8  -2  181.98    9.50
   3   8  -2  192.08    9.40
   3   8  -2  178.48    9.80
  -3  -8   2  197.18    9.80
  -3  -8   2  168.28    9.00
  -3  -8   2  186.48    9.40
   2   8  -2   -1.60    2.10
   2   8  -2    1.90    2.30
   2   8  -2   -0.70    1.90
   2   8  -2   -2.10    1.60
   2   8  -2   -1.20    2.10
   2   8  -2    1.00    1.20
  -2  -8   2    0.40    1.80
  -2  -8   2   -0.40    1.70
  -2  -8   2    7.60    3.30
  -2  -8   2    6.80    2.90
  -2  -8   2    1.80    2.20
  -2  -8   2    0.20    1.60
   1   8  -2  104.79    6.00
   1   8  -2   93.49    6.60
   1   8  -2  102.39    5.90
   1   8  -2  108.69    5.60
   1   8  -2   98.19    6.10
  -1  -8   2   98.99    4.20
  -1  -8   2  125.89    7.60
  -1  -8   2   95.29    5.60
  -1  -8   2  109.79    6.80
  -1  -8   2  104.69    7.30
  -1  -8   2   91.19    5.60
  -1  -8   2   99.39    6.50
   0   8  -2  175.98    8.60
   0   8  -2  173.58    9.40
   0   8  -2  173.98    8.70
   0   8  -2  174.68    8.40
   0  -8   2  188.48   13.60
   0  -8   2  212.08   10.60
   0  -8   2  164.68    9.20
   0  -8   2  170.48    8.10
   0  -8   2  183.38    9.70
  -1   8  -2   87.99    6.20
  -1   8  -2   86.29    5.00
  -1   8  -2   84.19    5.10
  -1   8  -2   93.69    4.90
  -1   8  -2   81.69    5.10
  -1   8  -2   91.29    5.70
   1  -8   2   93.09    6.80
   1  -8   2   84.99    4.00
   1  -8   2   85.49    4.00
   1  -8   2   85.89    7.00
  -2   8  -2  326.87   12.70
  -2   8  -2  305.57   12.50
  -2   8  -2  268.57   13.70
  -2   8  -2  274.57   14.00
  -2   8  -2  288.67   12.10
   2  -8   2  287.87   14.80
   2  -8   2  301.17   15.20
   2  -8   2  299.77   14.90
  -3   8  -2    1.60    1.50
  -3   8  -2    2.80    1.60
  -3   8  -2   -0.70    1.40
  -3   8  -2   -0.70    2.90
  -3   8  -2   -0.40    1.20
  -3   8  -2    1.20    1.00
  -3   8  -2    2.90    2.30
   3  -8   2    0.00    3.60
   3  -8   2    1.60    3.60
  -4   8  -2   19.70    2.70
  -4   8  -2   26.40    2.40
  -4   8  -2   28.50    2.40
  -4   8  -2   27.90    4.50
   4  -8   2   23.80    5.40
   4  -8   2   22.70    5.00
   4  -8   2   34.40    5.80
  -5   8  -2  137.19    6.40
  -5   8  -2  158.38    8.90
  -5   8  -2  143.09    6.30
  -5   8  -2  155.28    9.20
   5  -8   2  174.38   11.50
   5  -8   2  174.48   11.00
   5  -8   2  179.88   11.40
  -6   8  -2   23.10    3.70
  -6   8  -2   23.40    4.30
  -6   8  -2   34.60    4.90
   6  -8   2   28.60    6.10
   6  -8   2   25.70    5.90
   6  -8   2   19.30    5.80
  -7   8  -2    5.80    3.00
  -7   8  -2   -2.10    2.90
  -7   8  -2    2.20    3.20
   7  -8   2   -0.90    5.30
   7  -8   2    1.00    4.60
  12   7  -2    0.50    4.10
  12   7  -2   -2.30    3.70
  12   7  -2    0.70    3.70
  12   7  -2    0.70    3.50
 -12  -7   2    2.20    4.00
 -12  -7   2    0.30    4.40
 -12  -7   2    2.60    4.40
  11   7  -2   20.20    4.40
  11   7  -2   17.60    4.40
  11   7  -2   17.00    4.60
 -11  -7   2   12.90    4.80
 -11  -7   2   26.00    5.60
 -11  -7   2   16.30    4.80
  10   7  -2   47.70    5.40
  10   7  -2   48.00    5.90
  10   7  -2   54.59    5.70
 -10  -7   2   41.00    5.80
 -10  -7   2   46.20    6.20
 -10  -7   2   43.40    5.90
   9   7  -2    0.10    3.40
   9   7  -2    3.10    3.40
   9   7  -2    2.50    2.60
  -9  -7   2    0.90    3.10
  -9  -7   2    0.30    3.50
   8   7  -2  108.09    8.10
   8   7  -2  117.69    8.00
   8   7  -2  107.49    6.70
   8   7  -2  108.79    7.30
  -8  -7   2  102.39    7.80
  -8  -7   2  117.39    7.90
  -8  -7   2  119.29    7.70
   7   7  -2   82.69    6.40
   7   7  -2   76.19    6.40
   7   7  -2   86.59    5.10
   7   7  -2   76.49    5.90
  -7  -7   2   75.29    6.30
  -7  -7   2   70.59    6.30
  -7  -7   2   75.29    5.70
   6   7  -2  121.69    7.10
   6   7  -2  130.49    7.60
   6   7  -2  105.79    5.80
   6   7  -2  122.39    6.70
   6   7  -2  118.79    7.60
  -6  -7   2  121.29    7.50
  -6  -7   2  122.29    7.60
  -6  -7   2  109.19    6.60
   5   7  -2  599.94   24.40
   5   7  -2  586.54   24.70
   5   7  -2  588.34   24.70
   5   7  -2  592.44   23.10
   5   7  -2  586.24   25.00
  -5  -7   2  582.94   23.80
  -5  -7   2  622.24   24.90
  -5  -7   2  547.35   24.30
  -5  -7   2  610.34   24.60
   4   7  -2   89.89    5.80
   4   7  -2   90.99    6.10
   4   7  -2   93.29    6.10
   4   7  -2   97.59    6.30
  -4  -7   2   89.59    4.90
  -4  -7   2   89.29    5.60
  -4  -7   2  104.19    6.00
  -4  -7   2   94.99    6.20
  -4  -7   2   88.89    6.10
   3   7  -2   18.70    3.30
   3   7  -2   16.40    1.70
   3   7  -2   14.60    2.90
   3   7  -2   15.60    2.90
   3   7  -2   14.10    2.80
   3   7  -2   12.00    2.30
   3   7  -2   17.30    2.70
  -3  -7   2   19.30    1.60
  -3  -7   2   16.90    2.80
  -3  -7   2   14.80    2.60
  -3  -7   2   15.50    2.50
  -3  -7   2   15.40    2.80
  -3  -7   2   16.20    3.10
   2   7  -2   72.89    5.10
   2   7  -2   75.69    5.00
   2   7  -2   71.59    4.90
   2   7  -2   73.79    5.40
   2   7  -2   84.69    4.10
   2   7  -2   76.59    4.90
  -2  -7   2   78.19    4.90
  -2  -7   2   70.89    4.70
  -2  -7   2   76.29    4.50
  -2  -7   2   70.79    4.40
  -2  -7   2   69.59    5.70
  -2  -7   2   86.89    5.60
   1   7  -2    2.90    1.80
   1   7  -2    6.60    2.10
   1   7  -2    6.00    1.80
   1   7  -2    8.90    2.70
   1   7  -2    5.20    1.90
   1   7  -2    6.90    1.60
  -1  -7   2    4.60    2.30
  -1  -7   2    5.80    2.00
  -1  -7   2    6.40    2.30
  -1  -7   2    4.70    2.40
  -1  -7   2    5.30    1.70
  -1  -7   2    4.90    1.30
  -1  -7   2    8.20    2.90
  -1  -7   2    6.60    1.40
   0   7  -2 1045.80   39.90
   0   7  -2 1037.40   40.00
   0   7  -2 1035.00   39.90
   0   7  -2  979.80   40.10
   0   7  -2 1025.10   40.10
   0  -7   2 1022.20   40.90
   0  -7   2 1054.59   41.40
   0  -7   2  997.30   39.60
   0  -7   2 1054.59   39.80
   0  -7   2 1052.39   40.90
  -1   7  -2  273.77   12.10
  -1   7  -2  279.87   11.70
  -1   7  -2  264.57   11.70
  -1   7  -2  267.27   13.40
  -1   7  -2  277.77   11.60
  -1   7  -2  284.07   11.50
   1  -7   2  256.57   11.00
   1  -7   2  279.07   13.20
   1  -7   2  260.67   10.90
   1  -7   2  267.57   13.20
   1  -7   2  315.97   13.90
  -2   7  -2   61.49    4.50
  -2   7  -2   61.69    3.70
  -2   7  -2   63.69    5.10
  -2   7  -2   67.09    3.80
  -2   7  -2   62.49    3.40
  -2   7  -2   63.19    3.80
  -2   7  -2   62.29    3.30
   2  -7   2   59.49    5.80
   2  -7   2   67.89    5.90
   2  -7   2   69.29    5.90
  -3   7  -2  297.77   11.90
  -3   7  -2  317.87   14.20
  -3   7  -2  296.57   12.80
  -3   7  -2  325.47   13.80
  -3   7  -2  308.57   12.40
  -3   7  -2  293.67   12.50
  -3   7  -2  310.07   12.00
   3  -7   2  318.67   15.10
   3  -7   2  313.57   15.40
   3  -7   2  308.27   15.30
  -4   7  -2   67.89    5.60
  -4   7  -2   69.89    4.80
  -4   7  -2   74.79    5.40
  -4   7  -2   67.09    3.50
  -4   7  -2   68.89    3.80
   4  -7   2   72.49    6.90
   4  -7   2   76.99    7.10
   4  -7   2   79.69    7.50
   4  -7   2   76.29    7.60
  -5   7  -2   44.70    4.40
  -5   7  -2   41.00    2.20
  -5   7  -2   39.20    4.60
  -5   7  -2   35.80    4.30
  -5   7  -2   39.40    2.20
   5  -7   2   38.90    6.00
   5  -7   2   47.80    6.20
   5  -7   2   41.50    6.60
   5  -7   2   39.70    6.10
  -6   7  -2   58.29    5.30
  -6   7  -2   50.79    5.20
  -6   7  -2   45.50    5.40
   6  -7   2   56.69    7.10
   6  -7   2   56.29    7.20
   6  -7   2   43.70    6.80
   6  -7   2   49.70    7.40
  -7   7  -2   33.00    4.70
  -7   7  -2   39.70    5.20
  -7   7  -2   47.10    5.10
   7  -7   2   43.70    7.50
   7  -7   2   39.70    7.10
   7  -7   2   46.40    7.00
   7  -7   2   34.60    6.50
  -8   7  -2   29.80    4.00
  -8   7  -2   19.90    4.20
   8  -7   2   27.10    7.40
  12   6  -2   19.20    4.60
  12   6  -2   19.80    5.10
  12   6  -2   22.70    4.30
  12   6  -2   18.00    5.10
 -12  -6   2   31.20    6.30
 -12  -6   2   18.50    5.00
 -12  -6   2   21.90    5.30
  11   6  -2   14.00    4.30
  11   6  -2   13.90    3.60
  11   6  -2   15.70    4.30
  11   6  -2   16.50    4.30
  11   6  -2    6.00    4.10
 -11  -6   2   12.40    4.40
 -11  -6   2    9.80    4.70
 -11  -6   2   20.20    4.70
  10   6  -2   74.29    6.80
  10   6  -2   70.09    6.50
  10   6  -2   71.59    6.00
 -10  -6   2   57.49    6.90
 -10  -6   2   58.39    6.50
 -10  -6   2   80.69    7.30
   9   6  -2  152.08    8.90
   9   6  -2  158.88    9.30
   9   6  -2  150.38    8.70
  -9  -6   2  161.18    9.70
  -9  -6   2  138.89    9.50
  -9  -6   2  147.09    9.30
   8   6  -2   30.00    3.90
   8   6  -2   28.40    4.10
   8   6  -2   27.60    4.30
  -8  -6   2   28.20    4.30
  -8  -6   2   36.10    4.80
  -8  -6   2   29.90    4.70
   7   6  -2   26.90    4.10
   7   6  -2   20.60    3.50
   7   6  -2   24.50    3.10
   7   6  -2   22.70    3.90
  -7  -6   2   19.50    3.70
  -7  -6   2   30.00    4.20
  -7  -6   2   25.70    3.90
   6   6  -2  245.48   13.10
   6   6  -2  243.18   11.20
   6   6  -2  286.97   11.90
   6   6  -2  277.77   13.20
   6   6  -2  296.87   13.20
   6   6  -2  293.57   12.70
   6   6  -2  261.37   12.90
  -6  -6   2  282.67   12.60
  -6  -6   2  271.57   13.00
  -6  -6   2  275.77   12.90
  -6  -6   2  313.17   16.40
   5   6  -2    6.40    1.50
   5   6  -2   10.30    2.80
   5   6  -2    7.30    2.00
   5   6  -2    7.60    2.80
   5   6  -2    9.10    2.40
   5   6  -2    6.20    2.70
   5   6  -2    8.70    1.60
   5   6  -2   12.10    2.60
  -5  -6   2   11.00    2.60
  -5  -6   2    9.70    4.20
  -5  -6   2   15.30    2.80
  -5  -6   2    7.60    2.30
  -5  -6   2    6.40    2.60
  -5  -6   2   11.60    2.30
   4   6  -2  361.46   15.90
   4   6  -2  366.16   16.20
   4   6  -2  342.97   15.80
   4   6  -2  337.17   15.30
   4   6  -2  375.26   15.90
  -4  -6   2  398.16   15.90
  -4  -6   2  365.36   15.70
  -4  -6   2  383.86   16.10
  -4  -6   2  380.76   15.20
  -4  -6   2  381.36   16.10
   3   6  -2  327.27   14.10
   3   6  -2  312.57   14.70
   3   6  -2  298.57   13.80
   3   6  -2  346.17   14.40
   3   6  -2  341.27   14.00
  -3  -6   2  333.37   14.50
  -3  -6   2  323.67   13.00
  -3  -6   2  332.67   13.90
  -3  -6   2  304.17   14.00
  -3  -6   2  319.07   13.80
  -3  -6   2  312.07   14.00
   2   6  -2   71.59    4.70
   2   6  -2   62.89    4.20
   2   6  -2   83.99    5.90
   2   6  -2   92.09    5.20
   2   6  -2   63.49    4.20
  -2  -6   2   76.09    4.90
  -2  -6   2   65.79    4.40
  -2  -6   2   70.69    4.30
  -2  -6   2   71.79    4.40
  -2  -6   2   71.89    4.70
  -2  -6   2   70.69    5.10
  -2  -6   2   69.39    4.20
   1   6  -2  447.06   17.80
   1   6  -2  432.96   18.00
   1   6  -2  427.56   18.30
   1   6  -2  451.95   17.90
   1   6  -2  434.46   17.50
  -1  -6   2  461.35   18.90
  -1  -6   2  438.36   17.80
  -1  -6   2  426.46   18.40
  -1  -6   2  451.65   17.90
  -1  -6   2  431.46   17.30
  -1  -6   2  409.36   17.30
  -1  -6   2  453.55   18.60
  -1  -6   2  436.66   18.40
   0   6  -2  164.58    7.60
   0   6  -2  155.38    8.10
   0   6  -2  157.48    7.40
   0   6  -2  166.98    7.50
   0   6  -2  170.78    7.70
   0   6  -2  170.58    7.60
   0  -6   2  155.58    7.70
   0  -6   2  161.68    8.30
   0  -6   2  159.28    8.60
   0  -6   2  170.28    8.20
   0  -6   2  157.68    7.30
   0  -6   2  164.38    8.60
  -1   6  -2   77.69    3.90
  -1   6  -2   65.39    3.60
  -1   6  -2   68.59    4.20
  -1   6  -2   66.09    3.00
  -1   6  -2   60.49    4.50
  -1   6  -2   69.39    4.30
  -1   6  -2   65.69    3.80
  -1   6  -2   65.39    3.10
  -1   6  -2   63.49    3.70
   1  -6   2   60.49    5.10
   1  -6   2   61.19    3.20
   1  -6   2   61.59    3.30
   1  -6   2   63.79    5.10
   1  -6   2   56.89    5.00
  -2   6  -2  230.68    9.80
  -2   6  -2  240.48   10.60
  -2   6  -2  236.48    9.70
  -2   6  -2  229.18    9.70
  -2   6  -2  237.68   10.90
  -2   6  -2  227.78    9.60
  -2   6  -2  243.28   10.00
   2  -6   2  233.68   11.80
   2  -6   2  236.88   11.70
   2  -6   2  241.78   11.60
  -3   6  -2    0.30    1.00
  -3   6  -2    3.40    2.20
  -3   6  -2   -1.10    0.70
  -3   6  -2   -0.10    1.50
  -3   6  -2    2.70    1.90
  -3   6  -2   -0.40    0.90
  -3   6  -2    0.00    0.70
   3  -6   2    0.60    2.70
   3  -6   2    1.20    2.40
   3  -6   2   -0.10    2.50
   3  -6   2    1.00    3.00
  -4   6  -2  365.66   14.40
  -4   6  -2  373.86   16.00
  -4   6  -2  345.47   17.00
  -4   6  -2  376.56   15.80
   4  -6   2  382.96   18.40
   4  -6   2  375.76   17.50
   4  -6   2  378.76   17.80
  -5   6  -2  254.07   10.10
  -5   6  -2  276.37   12.40
  -5   6  -2  242.78   10.10
  -5   6  -2  257.37   12.50
  -5   6  -2  252.77   12.20
  -5   6  -2  284.17   12.50
   5  -6   2  256.37   13.60
   5  -6   2  270.47   13.00
   5  -6   2  269.97   14.50
   5  -6   2  280.67   14.00
   5  -6   2  277.47   14.30
  -6   6  -2   13.70    3.20
  -6   6  -2   13.00    3.40
  -6   6  -2    9.70    2.90
   6  -6   2   14.10    4.50
   6  -6   2   14.20    4.90
   6  -6   2   15.10    4.40
   6  -6   2   13.10    4.80
   6  -6   2    8.50    3.50
  -7   6  -2   12.30    3.70
  -7   6  -2   10.70    3.00
  -7   6  -2   14.40    3.50
   7  -6   2   16.70    5.60
   7  -6   2    8.30    4.20
   7  -6   2   12.10    5.30
   7  -6   2   14.20    4.60
  -8   6  -2   30.30    5.20
  -8   6  -2   24.50    4.30
  -8   6  -2   24.00    3.90
   8  -6   2   19.20    5.10
   8  -6   2   25.80    6.70
  -9   6  -2   10.50    4.30
  -9   6  -2    1.20    3.40
  -9   6  -2   10.30    3.00
   9  -6   2   10.70    6.50
   9  -6   2    7.20    4.30
  13   5  -2   12.30    5.20
  13   5  -2   12.60    5.30
 -13  -5   2    9.10    4.50
 -13  -5   2   13.00    6.20
  12   5  -2    4.30    4.00
  12   5  -2    1.80    4.30
  12   5  -2    1.30    1.90
  12   5  -2    0.30    2.90
  12   5  -2   -7.10    4.20
 -12  -5   2    0.50    3.70
 -12  -5   2   -1.30    3.90
 -12  -5   2   -0.20    4.50
  11   5  -2    7.40    3.60
  11   5  -2    6.20    3.20
  11   5  -2    6.20    4.00
  11   5  -2    4.40    3.20
  11   5  -2    4.90    4.40
 -11  -5   2    6.30    4.10
 -11  -5   2    7.50    3.70
 -11  -5   2    4.10    4.60
  10   5  -2   82.39    6.20
  10   5  -2   70.89    6.40
  10   5  -2   75.69    6.70
  10   5  -2   73.19    6.90
 -10  -5   2   77.09    7.00
 -10  -5   2   66.99    6.80
 -10  -5   2   57.89    7.00
   9   5  -2   35.80    4.60
   9   5  -2   33.00    4.40
   9   5  -2   36.50    4.80
  -9  -5   2   28.60    4.60
  -9  -5   2   29.10    5.10
  -9  -5   2   32.10    4.80
   8   5  -2  321.37   15.10
   8   5  -2  344.97   14.90
   8   5  -2  320.07   14.50
  -8  -5   2  314.67   15.30
  -8  -5   2  313.87   15.10
  -8  -5   2  317.37   15.20
   7   5  -2   37.20    4.50
   7   5  -2   39.00    4.10
   7   5  -2   31.90    4.50
   7   5  -2   39.10    3.90
   7   5  -2   37.00    4.10
  -7  -5   2   39.80    4.60
  -7  -5   2   34.00    4.40
  -7  -5   2   42.50    4.70
  -7  -5   2   34.90    4.40
   6   5  -2 1189.68   47.80
   6   5  -2 1178.48   46.80
   6   5  -2 1170.68   47.40
   6   5  -2 1230.08   47.30
   6   5  -2 1243.48   47.70
   6   5  -2 1206.38   47.50
   6   5  -2 1246.28   47.70
  -6  -5   2 1224.68   47.50
  -6  -5   2 1192.28   47.70
  -6  -5   2 1163.48   47.40
  -6  -5   2 1205.98   47.50
  -6  -5   2 1305.07   48.00
   5   5  -2  586.34   25.40
   5   5  -2  652.33   25.70
   5   5  -2  694.03   26.50
   5   5  -2  638.54   26.50
   5   5  -2  660.53   26.90
   5   5  -2  665.83   26.70
  -5  -5   2  673.83   26.80
  -5  -5   2  671.53   26.60
  -5  -5   2  673.73   26.40
  -5  -5   2  666.23   26.80
  -5  -5   2  650.73   27.20
   4   5  -2  132.79    7.10
   4   5  -2  122.99    6.30
   4   5  -2  141.49    7.10
   4   5  -2  161.48    7.60
   4   5  -2  130.99    7.00
   4   5  -2  140.99    6.00
  -4  -5   2  136.19    7.00
  -4  -5   2  136.09    6.70
  -4  -5   2  134.99    7.30
  -4  -5   2  133.99    7.10
  -4  -5   2  149.79    7.30
   3   5  -2    5.90    1.90
   3   5  -2   13.80    2.10
   3   5  -2    8.30    1.60
   3   5  -2    9.80    2.10
   3   5  -2    8.60    2.00
   3   5  -2   10.50    2.20
   3   5  -2    8.90    2.00
  -3  -5   2    8.50    1.50
  -3  -5   2    9.80    2.20
  -3  -5   2    8.00    1.90
  -3  -5   2    7.80    1.90
  -3  -5   2    8.10    2.00
  -3  -5   2    7.00    1.70
   2   5  -2  349.37   14.60
   2   5  -2  349.57   14.70
   2   5  -2  371.76   13.90
   2   5  -2  356.76   14.70
   2   5  -2  364.66   15.40
   2   5  -2  334.07   14.90
  -2  -5   2  372.76   14.70
  -2  -5   2  352.06   15.10
  -2  -5   2  347.87   14.00
  -2  -5   2  351.96   14.80
  -2  -5   2  345.67   14.50
  -2  -5   2  359.06   14.70
   1   5  -2  408.86   14.90
   1   5  -2  369.96   15.60
   1   5  -2  369.16   15.40
   1   5  -2  377.46   15.20
   1   5  -2  392.66   15.30
   1   5  -2  373.36   14.30
   1   5  -2  330.47   15.70
  -1  -5   2  393.96   15.10
  -1  -5   2  363.76   15.20
  -1  -5   2  392.16   16.10
  -1  -5   2  363.06   15.70
  -1  -5   2  365.16   15.30
  -1  -5   2  375.56   15.00
  -1  -5   2  374.26   15.80
   0   5  -2 1831.62   68.29
   0   5  -2 1741.53   68.49
   0   5  -2 1798.82   68.19
   0   5  -2 1775.72   67.99
   0   5  -2 1772.82   67.29
   0   5  -2 1808.12   68.19
   0   5  -2 1817.22   68.09
   0  -5   2 1754.02   67.99
   0  -5   2 1781.72   68.99
   0  -5   2 1823.12   68.69
   0  -5   2 1829.22   69.09
   0  -5   2 1857.81   68.99
   0  -5   2 1782.22   67.29
  -1   5  -2 1422.06   53.59
  -1   5  -2 1381.06   54.19
  -1   5  -2 1447.76   54.39
  -1   5  -2 1437.96   53.49
  -1   5  -2 1389.16   53.39
  -1   5  -2 1444.26   54.69
  -1   5  -2 1415.36   53.49
  -1   5  -2 1436.96   53.79
  -1   5  -2 1434.46   53.89
   1  -5   2 1373.96   53.29
   1  -5   2 1452.65   54.89
   1  -5   2 1345.07   53.19
   1  -5   2 1470.65   54.99
   1  -5   2 1344.17   54.19
   1  -5   2 1435.76   54.79
   1  -5   2 1371.36   54.19
  -2   5  -2  117.59    5.20
  -2   5  -2  109.39    6.10
  -2   5  -2  133.99    7.00
  -2   5  -2  113.39    5.80
  -2   5  -2  121.79    5.10
  -2   5  -2  114.19    5.10
  -2   5  -2  107.49    5.80
  -2   5  -2  119.49    5.00
   2  -5   2  113.39    6.70
   2  -5   2  122.39    7.00
   2  -5   2  118.49    6.90
   2  -5   2  113.19    6.50
  -3   5  -2  648.44   26.10
  -3   5  -2  656.43   25.00
  -3   5  -2  629.74   26.30
  -3   5  -2  648.54   24.90
   3  -5   2  689.53   27.20
   3  -5   2  650.03   27.20
   3  -5   2  649.83   27.30
   3  -5   2  676.43   26.50
   3  -5   2  674.43   27.60
  -4   5  -2   23.50    1.40
  -4   5  -2   26.80    3.40
  -4   5  -2   30.80    3.30
  -4   5  -2   22.90    3.30
  -4   5  -2   31.60    3.40
   4  -5   2   33.80    4.50
   4  -5   2   31.20    4.80
   4  -5   2   25.00    3.50
   4  -5   2   24.90    4.10
   4  -5   2   27.40    4.10
  -5   5  -2   64.59    5.10
  -5   5  -2   66.89    5.10
  -5   5  -2   67.49    5.90
  -5   5  -2   73.79    5.20
   5  -5   2   74.49    6.30
   5  -5   2   71.29    6.70
   5  -5   2   72.99    6.10
   5  -5   2   78.59    7.30
   5  -5   2   77.89    6.50
  -6   5  -2   98.39    6.10
  -6   5  -2  101.69    6.50
  -6   5  -2   93.19    3.90
  -6   5  -2  100.29    6.80
  -6   5  -2   96.09    6.20
  -6   5  -2   92.49    4.00
   6  -5   2   92.89    8.40
   6  -5   2  100.89    7.70
   6  -5   2  104.49    8.40
   6  -5   2  105.69    7.70
   6  -5   2   97.19    7.00
  -7   5  -2    4.50    1.10
  -7   5  -2    6.00    3.10
  -7   5  -2    3.00    2.50
  -7   5  -2    4.90    1.00
  -7   5  -2    2.50    2.80
   7  -5   2    6.50    3.60
   7  -5   2    8.90    4.80
   7  -5   2    3.70    4.40
   7  -5   2    6.30    3.70
  -8   5  -2   66.09    3.50
  -8   5  -2   73.29    6.80
  -8   5  -2   63.49    5.50
  -8   5  -2   70.29    6.10
  -8   5  -2   70.29    3.70
   8  -5   2   78.89    7.60
   8  -5   2   75.39    9.20
   8  -5   2   81.89    9.40
  -9   5  -2   33.10    4.90
  -9   5  -2   23.90    3.80
  -9   5  -2   39.10    5.60
   9  -5   2   44.30    8.10
 -10   5  -2   -2.30    2.60
 -10   5  -2   -2.80    4.30
 -10   5  -2   -3.90    3.00
  10  -5   2   -8.10    4.90
  10  -5   2   -1.20    4.40
  13   4  -2   -2.00    4.80
  13   4  -2   14.80    5.40
 -13  -4   2    2.80    3.70
 -13  -4   2    5.80    4.80
 -13  -4   2    9.60    5.60
  12   4  -2    2.40    2.20
  12   4  -2    8.70    4.80
  12   4  -2    9.40    4.50
  12   4  -2    5.70    3.50
 -12  -4   2    4.20    3.70
 -12  -4   2   10.10    5.40
 -12  -4   2    7.70    4.20
  11   4  -2   12.30    3.60
  11   4  -2   15.20    3.10
  11   4  -2   21.20    4.10
  11   4  -2   12.60    4.00
  11   4  -2   24.10    5.10
  11   4  -2   19.30    5.40
 -11  -4   2   17.60    5.20
 -11  -4   2   20.90    4.60
 -11  -4   2   25.20    4.70
  10   4  -2   63.59    7.00
  10   4  -2   65.79    6.60
  10   4  -2   64.99    5.20
  10   4  -2   58.99    5.90
  10   4  -2   59.79    5.80
 -10  -4   2   50.19    6.80
 -10  -4   2   62.59    6.30
   9   4  -2   59.39    5.50
   9   4  -2   60.69    5.80
   9   4  -2   56.29    5.20
   9   4  -2   61.49    5.70
   9   4  -2   58.29    5.20
   9   4  -2   67.49    6.20
  -9  -4   2   53.39    5.60
  -9  -4   2   51.89    5.50
  -9  -4   2   62.79    6.80
  -9  -4   2   52.79    5.70
   8   4  -2    1.90    2.20
   8   4  -2    1.70    2.00
   8   4  -2   -2.70    3.30
   8   4  -2    2.90    2.50
   8   4  -2    0.50    2.20
  -8  -4   2   -0.70    2.50
  -8  -4   2   -1.90    2.40
  -8  -4   2   -2.30    2.60
  -8  -4   2   -0.50    2.10
   7   4  -2  216.08   10.50
   7   4  -2  215.48   10.50
   7   4  -2  210.08   10.20
   7   4  -2  211.28   10.60
   7   4  -2  230.58   10.90
  -7  -4   2  234.78   11.10
  -7  -4   2  242.08   11.00
  -7  -4   2  215.28   11.10
  -7  -4   2  232.28   11.10
   6   4  -2   74.39    5.20
   6   4  -2   83.69    5.60
   6   4  -2   81.49    5.10
   6   4  -2   89.29    5.20
   6   4  -2   85.19    5.60
   6   4  -2   91.09    5.20
  -6  -4   2   83.39    5.60
  -6  -4   2   80.59    5.20
  -6  -4   2   86.19    5.70
  -6  -4   2   83.79    5.70
  -6  -4   2   95.39    5.80
  -6  -4   2   87.79    5.50
   5   4  -2 1076.99   42.60
   5   4  -2 1110.39   42.10
   5   4  -2 1073.99   41.30
   5   4  -2 1089.99   41.90
   5   4  -2 1072.59   41.80
   5   4  -2 1097.69   41.70
   5   4  -2  956.90   40.60
   5   4  -2 1053.49   41.60
  -5  -4   2 1045.60   41.90
  -5  -4   2 1100.09   42.00
  -5  -4   2 1065.29   41.70
  -5  -4   2 1085.39   42.00
  -5  -4   2 1103.89   41.90
  -5  -4   2 1070.69   41.90
   4   4  -2  859.01   33.10
   4   4  -2  827.52   33.90
   4   4  -2  870.11   33.90
   4   4  -2  873.31   33.70
   4   4  -2  879.31   34.00
   4   4  -2  864.81   33.90
   4   4  -2  897.11   34.20
   4   4  -2  776.92   33.10
  -4  -4   2  879.71   33.80
  -4  -4   2  860.91   33.90
  -4  -4   2  873.51   34.10
  -4  -4   2  932.01   34.20
  -4  -4   2  893.11   34.00
  -4  -4   2  842.62   34.10
   3   4  -2  291.77   12.10
   3   4  -2  281.47   10.90
   3   4  -2  273.57   11.90
   3   4  -2  281.57   11.90
   3   4  -2  287.77   11.70
   3   4  -2  275.07   11.90
   3   4  -2  263.07   11.80
   3   4  -2  256.47   11.40
  -3  -4   2  283.77   11.90
  -3  -4   2  278.57   12.00
  -3  -4   2  291.67   12.00
  -3  -4   2  286.07   11.60
  -3  -4   2  277.67   11.90
  -3  -4   2  264.37   11.70
   2   4  -2 1301.37   49.40
   2   4  -2 1282.07   48.50
   2   4  -2 1288.77   48.80
   2   4  -2 1374.06   49.50
   2   4  -2 1359.46   49.60
   2   4  -2 1281.17   49.40
   2   4  -2 1281.17   49.20
   2   4  -2 1232.28   49.40
  -2  -4   2 1286.17   49.40
  -2  -4   2 1250.17   49.40
  -2  -4   2 1193.88   49.50
  -2  -4   2 1348.57   49.40
  -2  -4   2 1293.97   48.90
   1   4  -2 1786.62   67.59
   1   4  -2 1815.32   66.79
   1   4  -2 1680.73   68.19
   1   4  -2 1778.52   67.39
   1   4  -2 1761.62   67.39
   1   4  -2 1779.02   67.49
   1   4  -2 1850.71   67.29
   1   4  -2 1780.12   66.79
  -1  -4   2 1769.92   67.69
  -1  -4   2 1853.11   66.89
  -1  -4   2 1726.93   67.19
  -1  -4   2 1753.52   67.39
  -1  -4   2 1734.33   67.29
  -1  -4   2 1761.62   67.79
  -1  -4   2 1840.62   67.19
   0   4  -2  477.85   18.60
   0   4  -2  458.85   18.70
   0   4  -2  457.05   19.00
   0   4  -2  480.65   18.30
   0   4  -2  532.75   18.80
   0   4  -2  478.95   18.80
   0   4  -2  491.55   18.70
   0   4  -2  476.55   18.70
   0   4  -2  455.85   19.50
   0  -4   2  478.35   19.40
   0  -4   2  481.85   19.50
   0  -4   2  470.15   18.30
   0  -4   2  473.55   18.30
   0  -4   2  468.05   19.40
   0  -4   2  504.95   19.60
   0  -4   2  453.65   18.60
  -1   4  -2  601.14   24.00
  -1   4  -2  635.94   23.80
  -1   4  -2  626.34   25.70
  -1   4  -2  637.74   25.30
  -1   4  -2  622.24   23.70
  -1   4  -2  629.54   23.70
  -1   4  -2  604.04   24.20
  -1   4  -2  619.14   23.70
  -1   4  -2  623.14   24.00
   1  -4   2  602.44   24.80
   1  -4   2  627.64   24.80
   1  -4   2  588.94   24.80
   1  -4   2  608.44   24.30
   1  -4   2  618.94   24.90
  -2   4  -2 1079.09   40.80
  -2   4  -2 1089.89   40.70
  -2   4  -2 1093.99   40.70
  -2   4  -2 1068.09   41.40
  -2   4  -2 1029.00   41.80
  -2   4  -2 1089.19   41.40
  -2   4  -2 1066.29   41.50
  -2   4  -2 1080.49   40.80
   2  -4   2 1109.79   41.60
   2  -4   2 1111.09   42.20
   2  -4   2 1048.10   42.10
   2  -4   2 1102.19   42.50
   2  -4   2 1067.39   42.30
  -3   4  -2  257.87   11.30
  -3   4  -2  266.07   10.20
  -3   4  -2  260.87   10.20
  -3   4  -2  269.97   11.40
  -3   4  -2  271.47   10.20
  -3   4  -2  259.97   11.30
   3  -4   2  263.57   12.20
   3  -4   2  275.07   12.70
   3  -4   2  260.27   12.10
   3  -4   2  274.77   11.60
   3  -4   2  267.27   12.30
  -4   4  -2  836.42   33.00
  -4   4  -2  821.92   33.10
  -4   4  -2  812.72   33.00
   4  -4   2  816.82   33.90
   4  -4   2  886.21   34.40
   4  -4   2  841.42   33.80
   4  -4   2  846.22   33.30
   4  -4   2  872.01   34.60
  -5   4  -2 1589.44   62.99
  -5   4  -2 1722.93   64.79
  -5   4  -2 1676.53   65.29
  -5   4  -2 1677.33   64.69
   5  -4   2 1719.03   66.49
   5  -4   2 1674.13   65.59
   5  -4   2 1678.03   65.69
   5  -4   2 1704.13   65.09
   5  -4   2 1740.93   66.39
  -6   4  -2    5.60    2.20
  -6   4  -2    6.40    2.80
  -6   4  -2    5.10    1.10
  -6   4  -2    4.60    2.50
   6  -4   2    6.00    3.10
   6  -4   2    7.10    3.20
   6  -4   2    5.90    3.90
   6  -4   2    6.30    4.30
   6  -4   2    6.50    2.90
  -7   4  -2  131.19    7.70
  -7   4  -2  125.29    5.70
  -7   4  -2  130.09    8.40
  -7   4  -2  130.79    7.40
   7  -4   2  132.79    9.90
   7  -4   2  143.39   10.20
   7  -4   2  146.89    8.20
   7  -4   2  128.29    8.20
  -8   4  -2    3.70    2.40
  -8   4  -2    2.40    1.40
  -8   4  -2    0.80    2.80
  -8   4  -2    3.70    3.40
  -8   4  -2    1.40    1.40
   8  -4   2    3.30    3.60
   8  -4   2    2.60    4.60
   8  -4   2    4.30    4.70
  -9   4  -2   33.80    4.60
  -9   4  -2   40.00    4.40
  -9   4  -2   34.60    5.70
  -9   4  -2   35.10    3.10
   9  -4   2   43.50    6.20
   9  -4   2   38.90    7.60
 -10   4  -2   37.40    4.90
 -10   4  -2   53.99    5.80
 -10   4  -2   35.80    4.40
 -10   4  -2   37.30    6.10
  10  -4   2   57.89    7.40
  13   3  -2   10.40    5.40
 -13  -3   2   11.30    5.30
 -13  -3   2   13.10    5.50
 -13  -3   2   12.80    4.40
  12   3  -2   29.30    6.70
  12   3  -2   32.60    5.40
  12   3  -2   35.50    6.00
 -12  -3   2   44.20    7.40
 -12  -3   2   36.50    5.40
 -12  -3   2   24.40    4.80
  11   3  -2   65.59    6.60
  11   3  -2   75.99    7.90
  11   3  -2   76.09    7.50
 -11  -3   2   52.89    7.40
 -11  -3   2   83.79    6.90
  10   3  -2   21.20    3.20
  10   3  -2   22.50    3.10
  10   3  -2   23.80    4.50
  10   3  -2   29.10    4.20
  10   3  -2   20.70    3.80
  10   3  -2   23.20    4.90
 -10  -3   2   28.10    5.70
 -10  -3   2   30.90    4.70
 -10  -3   2   23.20    4.10
 -10  -3   2   29.30    4.60
   9   3  -2   54.19    5.00
   9   3  -2   58.19    5.40
   9   3  -2   51.09    4.40
   9   3  -2   55.59    4.50
   9   3  -2   68.89    6.10
   9   3  -2   56.69    4.40
   9   3  -2   53.49    6.00
  -9  -3   2   54.99    5.50
  -9  -3   2   49.80    6.10
  -9  -3   2   56.49    6.10
  -9  -3   2   56.29    5.60
   8   3  -2  150.48    8.90
   8   3  -2  159.48    8.40
   8   3  -2  188.08    9.00
   8   3  -2  155.68    8.40
   8   3  -2  134.99    7.80
   8   3  -2  156.68    7.80
   8   3  -2  149.39    7.80
  -8  -3   2  156.08    8.50
  -8  -3   2  143.79    9.10
  -8  -3   2  145.89    8.30
  -8  -3   2  158.68    8.70
   7   3  -2    0.50    2.20
   7   3  -2   -1.30    1.90
   7   3  -2    0.90    1.30
   7   3  -2   -0.40    1.70
   7   3  -2   -1.70    1.90
   7   3  -2    2.80    1.70
  -7  -3   2   -2.50    1.70
  -7  -3   2   -1.10    1.90
  -7  -3   2    2.60    2.20
  -7  -3   2   -0.80    1.60
  -7  -3   2    0.20    2.40
  -7  -3   2    0.20    1.80
   6   3  -2 1091.99   43.10
   6   3  -2 1119.19   43.10
   6   3  -2 1055.39   42.90
   6   3  -2 1102.29   42.70
   6   3  -2 1050.39   42.70
  -6  -3   2 1124.29   43.30
  -6  -3   2 1167.68   43.70
  -6  -3   2 1116.09   43.20
   5   3  -2 1283.17   51.69
   5   3  -2 1317.97   51.49
   5   3  -2 1321.77   51.59
   5   3  -2 1332.77   51.79
   5   3  -2 1289.97   51.49
   5   3  -2 1407.66   52.09
  -5  -3   2 1386.46   51.69
  -5  -3   2 1341.87   51.89
  -5  -3   2 1338.47   51.99
  -5  -3   2 1417.96   51.99
  -5  -3   2 1347.17   51.89
   4   3  -2   87.39    4.10
   4   3  -2   89.89    4.50
   4   3  -2  100.49    5.20
   4   3  -2   86.99    5.00
   4   3  -2   91.69    4.90
   4   3  -2   86.39    4.70
   4   3  -2   94.19    4.70
   4   3  -2   92.89    5.00
  -4  -3   2   91.49    4.80
  -4  -3   2  100.99    5.20
  -4  -3   2   94.59    5.10
  -4  -3   2   89.89    5.00
  -4  -3   2   96.49    5.10
  -4  -3   2   91.59    5.00
   3   3  -2 1237.58   45.50
   3   3  -2 1138.79   45.20
   3   3  -2 1185.68   45.30
   3   3  -2 1125.99   44.80
   3   3  -2 1211.48   45.30
   3   3  -2 1150.68   44.50
   3   3  -2 1189.28   45.10
   3   3  -2 1139.89   45.20
   3   3  -2 1197.78   45.10
  -3  -3   2 1199.88   45.30
  -3  -3   2 1190.78   45.30
  -3  -3   2 1188.58   45.30
  -3  -3   2 1145.69   45.10
  -3  -3   2 1185.68   45.40
  -3  -3   2 1208.78   45.20
   2   3  -2  345.37   14.20
   2   3  -2  386.06   14.40
   2   3  -2  361.16   14.20
   2   3  -2  336.37   13.20
   2   3  -2  324.87   14.00
   2   3  -2  357.66   14.10
   2   3  -2  349.67   13.90
   2   3  -2  350.56   14.20
  -2  -3   2  344.37   14.20
  -2  -3   2  346.17   14.20
  -2  -3   2  354.66   14.00
  -2  -3   2  352.26   14.10
  -2  -3   2  356.46   14.20
   1   3  -2  694.13   26.30
   1   3  -2  680.23   26.00
   1   3  -2  725.03   26.70
   1   3  -2  670.63   26.90
   1   3  -2  706.53   26.60
   1   3  -2  723.33   26.80
   1   3  -2  666.53   26.60
   1   3  -2  685.43   26.70
  -1  -3   2  663.33   26.50
  -1  -3   2  717.13   27.40
  -1  -3   2  674.73   26.80
  -1  -3   2  650.33   26.60
  -1  -3   2  712.93   26.50
  -1  -3   2  705.63   26.60
   0   3  -2 5139.79  193.18
   0  -3   2 5087.79  193.48
  -1   3  -2 1393.66   51.99
  -1   3  -2 1357.46   51.99
  -1   3  -2 1375.46   52.19
  -1   3  -2 1338.07   52.29
  -1   3  -2 1385.06   52.19
  -1   3  -2 1436.76   52.09
  -1   3  -2 1375.26   51.89
   1  -3   2 1340.57   52.99
   1  -3   2 1373.56   52.79
   1  -3   2 1373.56   52.29
   1  -3   2 1386.66   51.89
   1  -3   2 1425.66   52.99
  -2   3  -2 1427.16   55.99
  -2   3  -2 1510.05   55.39
  -2   3  -2 1481.45   55.29
  -2   3  -2 1502.15   56.89
  -2   3  -2 1448.85   55.39
  -2   3  -2 1464.15   55.99
  -2   3  -2 1380.86   56.49
  -2   3  -2 1496.35   56.49
  -2   3  -2 1487.65   55.99
  -2   3  -2 1528.35   55.49
  -2   3  -2 1440.56   56.69
   2  -3   2 1520.85   56.19
   2  -3   2 1523.95   56.69
   2  -3   2 1481.55   56.79
   2  -3   2 1515.75   56.99
   2  -3   2 1425.46   56.59
  -3   3  -2  422.46   16.00
  -3   3  -2  439.46   16.00
  -3   3  -2  414.16   16.90
  -3   3  -2  423.06   16.80
  -3   3  -2  398.46   17.50
  -3   3  -2  411.86   16.80
   3  -3   2  430.46   17.80
   3  -3   2  421.26   17.00
   3  -3   2  444.06   17.70
   3  -3   2  415.36   17.60
   3  -3   2  411.36   17.00
   3  -3   2  417.56   18.00
  -4   3  -2  294.47   11.00
  -4   3  -2  293.87   11.00
  -4   3  -2  288.37   12.20
  -4   3  -2  286.17   10.90
  -4   3  -2  286.77   12.30
  -4   3  -2  285.87   11.00
  -4   3  -2  293.97   12.30
  -4   3  -2  291.47   12.40
   4  -3   2  292.07   13.10
   4  -3   2  299.17   13.70
   4  -3   2  296.77   13.50
   4  -3   2  285.37   12.50
   4  -3   2  285.67   13.10
   4  -3   2  297.37   12.50
  -5   3  -2  111.39    4.60
  -5   3  -2  110.39    6.00
  -5   3  -2  109.59    6.10
   5  -3   2  122.39    6.90
   5  -3   2  103.69    7.20
   5  -3   2  103.79    6.10
   5  -3   2  111.99    6.80
   5  -3   2  115.59    7.60
   5  -3   2  126.49    6.50
  -6   3  -2  474.45   17.90
  -6   3  -2  450.45   18.30
  -6   3  -2  477.25   20.40
  -6   3  -2  471.65   17.90
   6  -3   2  455.25   20.30
   6  -3   2  482.25   20.20
   6  -3   2  472.65   20.00
   6  -3   2  501.35   21.80
   6  -3   2  493.85   21.60
  -7   3  -2   11.20    1.00
  -7   3  -2    9.50    1.00
  -7   3  -2    7.70    3.20
  -7   3  -2    9.40    1.70
  -7   3  -2   10.10    2.60
   7  -3   2    8.30    4.20
   7  -3   2   10.20    3.20
   7  -3   2    6.80    4.00
   7  -3   2    8.30    4.50
   7  -3   2   12.70    3.40
  -8   3  -2  184.58    8.30
  -8   3  -2  204.88    8.40
  -8   3  -2  182.08    9.40
  -8   3  -2  171.78    8.90
  -8   3  -2  180.38   10.90
   8  -3   2  177.98   10.40
   8  -3   2  178.58   12.20
   8  -3   2  193.48   12.50
   8  -3   2  180.28   10.10
  -9   3  -2   78.09    8.50
  -9   3  -2   84.99    5.10
  -9   3  -2   96.69    6.40
  -9   3  -2   75.49    6.00
   9  -3   2  100.59    9.70
   9  -3   2   92.59    7.80
   9  -3   2   90.49    7.30
 -10   3  -2   17.30    2.80
 -10   3  -2   14.40    3.30
 -10   3  -2   13.90    4.80
  10  -3   2   26.80    7.10
  10  -3   2   26.50    5.50
  10  -3   2   22.00    4.70
 -11   3  -2    5.20    2.70
 -11   3  -2    9.10    5.10
  11  -3   2   10.50    6.60
  11  -3   2    9.80    5.20
  13   2  -2    7.20    5.70
  13   2  -2    3.60    4.90
 -13  -2   2    4.80    5.00
 -13  -2   2    5.00    4.10
  12   2  -2   19.40    6.10
  12   2  -2    9.10    4.90
 -12  -2   2   14.80    6.10
 -12  -2   2    8.30    3.60
 -12  -2   2   12.20    4.10
  11   2  -2   13.50    4.00
  11   2  -2   18.60    4.90
  11   2  -2   15.90    5.50
 -11  -2   2   17.10    4.00
 -11  -2   2    8.00    4.80
 -11  -2   2   17.00    4.00
 -11  -2   2   11.70    3.90
  10   2  -2   64.39    6.60
  10   2  -2   53.69    7.10
  10   2  -2   53.09    5.70
  10   2  -2   54.79    4.90
  10   2  -2   46.60    4.30
  10   2  -2   46.80    3.40
 -10  -2   2   43.20    4.90
 -10  -2   2   44.80    5.40
 -10  -2   2   48.70    5.30
   9   2  -2   74.29    4.80
   9   2  -2   79.29    7.00
   9   2  -2   76.49    5.00
   9   2  -2   77.19    5.60
   9   2  -2   74.59    6.20
   9   2  -2   82.79    6.40
   9   2  -2   73.19    5.80
  -9  -2   2   98.59    6.40
  -9  -2   2   81.29    6.00
  -9  -2   2   65.69    5.60
  -9  -2   2   79.09    7.10
   8   2  -2   11.80    2.90
   8   2  -2   11.90    2.20
   8   2  -2   11.00    1.10
   8   2  -2   11.30    2.30
   8   2  -2   17.90    3.80
   8   2  -2   12.90    2.40
   8   2  -2   10.40    2.60
   8   2  -2   15.10    3.40
  -8  -2   2   14.10    3.10
  -8  -2   2   11.20    3.50
  -8  -2   2   13.00    2.90
  -8  -2   2   12.40    3.00
   7   2  -2  314.37   13.20
   7   2  -2  291.87   12.70
   7   2  -2  304.17   12.60
   7   2  -2  305.67   12.90
   7   2  -2  289.17   13.20
   7   2  -2  290.77   13.10
   7   2  -2  314.27   13.90
   7   2  -2  276.27   11.70
  -7  -2   2  301.07   13.00
  -7  -2   2  284.17   13.20
  -7  -2   2  303.17   13.30
  -7  -2   2  292.57   14.10
  -7  -2   2  304.37   12.70
  -7  -2   2  290.77   13.20
   6   2  -2    2.80    1.70
   6   2  -2    4.00    1.60
   6   2  -2    4.90    2.10
   6   2  -2   -0.40    1.60
   6   2  -2    2.80    1.50
   6   2  -2    4.10    1.80
   6   2  -2    2.80    0.90
   6   2  -2    5.30    1.50
   6   2  -2    4.80    1.60
  -6  -2   2    4.90    1.60
  -6  -2   2    3.60    1.90
  -6  -2   2    2.70    2.30
  -6  -2   2    4.80    1.90
  -6  -2   2    2.20    1.60
  -6  -2   2    5.00    2.00
   5   2  -2  604.84   24.50
   5   2  -2  598.54   24.40
   5   2  -2  623.74   24.60
   5   2  -2  611.34   24.10
   5   2  -2  635.14   24.20
   5   2  -2  583.74   24.30
  -5  -2   2  624.14   24.60
  -5  -2   2  625.84   24.60
  -5  -2   2  627.84   24.90
  -5  -2   2  617.84   24.50
  -5  -2   2  594.84   24.20
   4   2  -2 1057.49   41.10
   4   2  -2 1049.49   40.90
   4   2  -2 1042.00   41.00
   4   2  -2 1090.89   41.20
   4   2  -2 1072.79   41.30
  -4  -2   2 1041.30   41.20
  -4  -2   2 1061.09   41.30
  -4  -2   2 1059.69   41.20
  -4  -2   2 1087.39   41.10
  -4  -2   2 1092.59   41.50
  -4  -2   2 1107.49   41.30
   3   2  -2   22.60    1.90
   3   2  -2   26.30    2.10
   3   2  -2   24.10    2.30
   3   2  -2   24.50    1.70
   3   2  -2   23.20    2.00
   3   2  -2   21.40    1.90
   3   2  -2   22.50    2.00
   3   2  -2   23.20    2.10
  -3  -2   2   22.10    1.90
  -3  -2   2   22.40    2.00
  -3  -2   2   21.80    2.00
  -3  -2   2   24.50    2.30
  -3  -2   2   25.30    2.10
  -3  -2   2   22.20    2.10
   2   2  -2   13.90    1.50
   2   2  -2   10.00    1.30
   2   2  -2   11.50    1.50
   2   2  -2   11.20    1.40
   2   2  -2   10.60    1.40
   2   2  -2   10.30    0.80
  -2  -2   2   12.80    1.50
  -2  -2   2   10.90    1.40
  -2  -2   2   10.50    1.50
  -2  -2   2   10.90    1.40
  -2  -2   2   15.50    1.60
  -2  -2   2   11.50    1.40
   1   2  -2  987.70   37.30
   1   2  -2  945.21   37.00
   1   2  -2  986.20   37.20
   1   2  -2  975.40   37.00
   1   2  -2  958.50   37.10
   1   2  -2  973.90   37.20
   1   2  -2  954.10   37.10
  -1  -2   2 1004.50   37.20
  -1  -2   2  982.90   37.10
  -1  -2   2  996.10   37.20
  -1  -2   2  951.00   37.10
  -1  -2   2 1008.00   37.20
  -1  -2   2  986.60   37.20
  -1  -2   2  957.90   37.10
   0   2  -2 2583.44  100.49
   0  -2   2 2696.23  100.69
  -1   2  -2 1946.21   72.99
  -2   2  -2  542.35   21.40
  -2   2  -2  548.05   21.20
  -2   2  -2  571.64   22.20
  -2   2  -2  555.94   22.10
  -2   2  -2  564.64   21.00
  -2   2  -2  542.75   21.50
  -2   2  -2  577.44   21.00
  -2   2  -2  567.74   22.30
  -2   2  -2  536.75   21.50
  -2   2  -2  600.64   22.10
   2  -2   2  542.25   21.00
   2  -2   2  551.94   22.10
   2  -2   2  555.54   22.40
   2  -2   2  554.34   22.10
   2  -2   2  561.04   22.10
   2  -2   2  566.44   21.60
   2  -2   2  555.74   21.00
   2  -2   2  539.45   21.60
  -3   2  -2  823.12   31.90
  -3   2  -2  818.72   32.80
  -3   2  -2  826.02   32.10
  -3   2  -2  805.32   31.10
  -3   2  -2  832.12   31.30
  -3   2  -2  857.01   31.30
  -3   2  -2  852.41   32.60
  -3   2  -2  801.82   32.50
  -3   2  -2  875.31   32.60
  -3   2  -2  829.62   31.90
   3  -2   2  806.92   32.90
   3  -2   2  817.02   32.40
   3  -2   2  861.21   32.00
   3  -2   2  832.92   32.50
   3  -2   2  803.42   32.70
   3  -2   2  826.32   32.00
  -4   2  -2  764.62   29.40
  -4   2  -2  739.73   28.40
  -4   2  -2  755.02   29.50
  -4   2  -2  759.82   30.00
  -4   2  -2  746.33   29.40
  -4   2  -2  767.42   28.60
   4  -2   2  740.53   29.50
   4  -2   2  727.23   29.80
   4  -2   2  736.33   30.00
   4  -2   2  763.82   30.50
   4  -2   2  783.12   29.50
   4  -2   2  766.72   30.60
  -5   2  -2   87.79    5.00
  -5   2  -2   84.89    4.00
  -5   2  -2   89.09    4.10
   5  -2   2   96.89    5.40
   5  -2   2   95.69    5.20
   5  -2   2   82.89    5.30
   5  -2   2   96.89    6.40
   5  -2   2   86.89    6.40
  -6   2  -2    0.70    0.90
  -6   2  -2   -0.50    1.80
  -6   2  -2   -0.60    1.50
  -6   2  -2    1.30    1.10
   6  -2   2    0.60    2.00
   6  -2   2    2.00    2.90
   6  -2   2   -1.50    1.80
   6  -2   2    2.20    3.00
   6  -2   2    0.70    2.20
  -7   2  -2    0.80    2.10
  -7   2  -2    3.00    1.30
  -7   2  -2    3.40    1.40
  -7   2  -2    3.90    1.60
  -7   2  -2    4.10    1.80
   7  -2   2    6.80    3.80
   7  -2   2    3.70    2.40
   7  -2   2    1.40    3.70
   7  -2   2    1.20    2.50
  -8   2  -2   15.30    2.10
  -8   2  -2   14.80    1.90
  -8   2  -2   14.80    2.30
  -8   2  -2   22.00    2.60
  -8   2  -2   14.10    2.90
  -8   2  -2   11.30    3.90
   8  -2   2   20.20    3.80
   8  -2   2   18.00    5.00
   8  -2   2   13.30    4.80
   8  -2   2   16.10    3.80
  -9   2  -2  188.68    8.50
  -9   2  -2  194.18    8.60
  -9   2  -2  188.38   11.70
  -9   2  -2  187.28    9.20
  -9   2  -2  179.68    9.00
  -9   2  -2  195.08    9.90
   9  -2   2  222.98   13.40
   9  -2   2  207.98   11.40
   9  -2   2  207.68   11.00
 -10   2  -2   64.99    5.20
 -10   2  -2   59.99    3.80
 -10   2  -2   49.40    6.70
 -10   2  -2   53.89    3.60
 -10   2  -2   58.49    5.40
  10  -2   2   63.09    6.60
  10  -2   2   60.39    7.00
  10  -2   2   56.69    8.40
 -11   2  -2    4.50    2.90
 -11   2  -2    9.80    4.90
 -11   2  -2    4.50    2.70
 -11   2  -2    2.60    1.50
  11  -2   2   13.80    5.30
  12   1  -2   58.79    7.40
  12   1  -2   47.80    8.10
 -12  -1   2   34.10    4.80
 -12  -1   2   41.90    7.40
 -12  -1   2   28.40    4.60
  11   1  -2  122.59   10.30
  11   1  -2  121.49    9.20
 -11  -1   2  108.29    7.60
 -11  -1   2   99.99    9.40
 -11  -1   2  107.49    7.70
  10   1  -2   11.10    4.70
  10   1  -2    7.40    3.80
  10   1  -2    2.90    3.00
  10   1  -2    9.90    2.30
 -10  -1   2    5.00    2.70
 -10  -1   2    6.60    2.90
 -10  -1   2    7.30    3.10
 -10  -1   2    6.60    4.60
   9   1  -2  132.69    6.80
   9   1  -2  118.29    5.60
   9   1  -2  125.99    7.10
   9   1  -2  136.49    7.90
   9   1  -2  145.69    9.50
   9   1  -2  126.59    6.60
   9   1  -2  143.89    8.50
   9   1  -2  130.69    5.70
  -9  -1   2  133.49    6.80
  -9  -1   2  126.89    9.00
  -9  -1   2  127.49    7.80
  -9  -1   2  138.49    7.90
  -9  -1   2  135.59    7.80
   8   1  -2   73.29    6.40
   8   1  -2   77.99    5.30
   8   1  -2   66.59    4.90
   8   1  -2   62.59    3.70
   8   1  -2   67.19    3.80
   8   1  -2   65.29    4.60
   8   1  -2   67.09    4.20
  -8  -1   2   64.89    6.10
  -8  -1   2   61.69    4.80
  -8  -1   2   68.29    5.10
  -8  -1   2   69.19    4.40
  -8  -1   2   64.59    4.90
   7   1  -2  110.49    5.70
   7   1  -2  123.79    6.70
   7   1  -2  114.59    6.50
   7   1  -2  116.09    5.90
   7   1  -2  128.29    6.30
   7   1  -2  133.59    7.80
   7   1  -2  126.99    5.80
   7   1  -2  117.39    6.40
  -7  -1   2  128.69    6.80
  -7  -1   2  114.59    6.50
  -7  -1   2  128.59    6.70
  -7  -1   2  125.59    6.80
  -7  -1   2  115.59    6.00
  -7  -1   2  121.89    7.80
   6   1  -2 1103.89   42.90
   6   1  -2 1153.48   42.90
   6   1  -2 1068.09   43.40
   6   1  -2 1105.09   43.50
   6   1  -2 1154.78   43.60
   6   1  -2 1141.49   43.40
   6   1  -2 1074.29   43.00
   6   1  -2 1142.19   44.20
   6   1  -2 1056.99   42.80
  -6  -1   2 1227.48   43.40
  -6  -1   2 1193.28   43.80
  -6  -1   2 1085.59   42.90
  -6  -1   2 1110.99   44.20
  -6  -1   2 1080.29   43.40
   5   1  -2 1274.67   48.00
   5   1  -2 1219.38   47.60
   5   1  -2 1223.78   47.60
   5   1  -2 1235.78   47.60
   5   1  -2 1222.78   48.50
   5   1  -2 1400.56   48.40
   5   1  -2 1284.97   48.10
   5   1  -2 1251.37   48.20
  -5  -1   2 1274.57   48.10
  -5  -1   2 1189.18   48.10
  -5  -1   2 1201.98   48.00
  -5  -1   2 1284.57   47.90
  -5  -1   2 1263.67   47.60
  -5  -1   2 1280.87   48.70
  -5  -1   2 1175.08   48.30
   4   1  -2  493.95   19.40
   4   1  -2  483.85   19.50
   4   1  -2  478.35   19.10
   4   1  -2  468.85   20.10
   4   1  -2  482.75   19.40
   4   1  -2  490.55   19.20
   4   1  -2  499.95   19.40
  -4  -1   2  472.35   19.40
  -4  -1   2  503.25   19.50
  -4  -1   2  492.75   19.30
  -4  -1   2  481.25   19.50
  -4  -1   2  494.85   19.60
  -4  -1   2  504.85   19.70
  -4  -1   2  508.25   20.00
   3   1  -2  959.60   36.10
   3   1  -2  912.61   35.80
   3   1  -2  949.80   36.10
   3   1  -2 1041.60   36.70
   3   1  -2  863.81   36.00
   3   1  -2  912.71   35.90
   3   1  -2  975.20   36.80
  -3  -1   2  931.61   36.20
  -3  -1   2  945.71   36.40
  -3  -1   2  984.90   36.60
  -3  -1   2  877.11   36.00
  -3  -1   2  946.51   36.10
  -3  -1   2  927.41   36.10
  -3  -1   2  982.00   36.30
   2   1  -2   13.80    1.30
   2   1  -2   14.20    1.30
   2   1  -2   13.20    1.10
   2   1  -2   14.80    1.60
   2   1  -2   12.70    1.40
   2   1  -2   16.70    1.60
  -2  -1   2   13.90    1.60
  -2  -1   2   14.20    1.40
  -2  -1   2   13.10    1.40
  -2  -1   2   15.60    1.60
  -2  -1   2   11.90    1.00
  -2  -1   2   13.00    1.20
  -2  -1   2   15.50    1.50
   1   1  -2  700.13   26.20
   1   1  -2  709.43   26.20
   1   1  -2  692.43   26.10
   1   1  -2  692.23   26.20
   1   1  -2  670.03   26.10
  -1  -1   2  675.33   26.20
  -1  -1   2  687.63   26.10
  -1  -1   2  686.33   26.20
  -1  -1   2  685.53   26.00
  -1  -1   2  643.24   25.70
  -1  -1   2  666.93   26.00
  -1  -1   2  713.03   26.10
  -1  -1   2  677.53   26.20
   0   1  -2 2336.47   88.89
  -1   1  -2    2.00    0.40
  -1   1  -2    1.00    0.40
  -1   1  -2    1.90    0.50
  -1   1  -2    4.20    0.60
  -1   1  -2    1.90    0.30
  -1   1  -2    3.40    0.50
  -1   1  -2    1.10    0.60
   1  -1   2    1.40    0.50
   1  -1   2    1.50    0.40
   1  -1   2    1.40    0.40
   1  -1   2    1.50    0.60
   1  -1   2    1.30    0.90
   1  -1   2    1.70    0.30
   1  -1   2    1.30    0.70
   1  -1   2    1.30    0.70
   1  -1   2    1.50    0.40
  -2   1  -2  154.48    6.40
  -2   1  -2  159.68    6.30
  -2   1  -2  153.78    7.10
  -2   1  -2  155.78    6.50
  -2   1  -2  162.28    6.80
  -2   1  -2  157.48    6.90
  -2   1  -2  147.89    6.80
  -2   1  -2  158.98    6.30
  -2   1  -2  166.08    6.30
   2  -1   2  152.48    6.20
   2  -1   2  149.59    6.50
   2  -1   2  157.08    7.20
   2  -1   2  158.18    6.50
   2  -1   2  158.88    7.00
   2  -1   2  161.18    7.00
  -3   1  -2  771.92   29.50
  -3   1  -2  788.32   30.10
  -3   1  -2  764.62   29.60
  -3   1  -2  831.52   30.90
  -3   1  -2  782.52   29.40
  -3   1  -2  776.42   29.60
   3  -1   2  802.32   30.00
   3  -1   2  754.12   30.60
   3  -1   2  757.12   30.40
   3  -1   2  776.72   30.00
   3  -1   2  773.62   30.80
   3  -1   2  769.32   29.40
  -4   1  -2  466.45   18.50
  -4   1  -2  468.55   17.80
  -4   1  -2  486.85   20.00
  -4   1  -2  471.85   18.00
  -4   1  -2  458.45   18.70
  -4   1  -2  462.45   18.90
  -4   1  -2  464.75   18.00
   4  -1   2  455.55   19.40
   4  -1   2  478.65   18.60
   4  -1   2  453.35   18.60
   4  -1   2  444.46   17.70
   4  -1   2  472.55   18.60
   4  -1   2  453.05   17.70
   4  -1   2  455.65   19.30
  -5   1  -2  980.50   39.80
  -5   1  -2 1043.10   39.70
  -5   1  -2 1039.70   39.10
  -5   1  -2 1006.30   38.90
  -5   1  -2 1027.90   39.10
   5  -1   2  976.90   38.60
   5  -1   2 1043.50   40.90
   5  -1   2 1008.70   38.60
   5  -1   2 1059.89   39.80
   5  -1   2 1049.00   39.80
   5  -1   2 1045.40   41.00
  -6   1  -2   67.09    4.30
  -6   1  -2   59.79    3.50
  -6   1  -2   60.49    4.20
  -6   1  -2   66.89    3.60
  -6   1  -2   60.29    3.70
  -6   1  -2   60.89    3.60
   6  -1   2   67.29    4.70
   6  -1   2   60.59    5.50
   6  -1   2   63.29    2.90
   6  -1   2   63.79    5.70
   6  -1   2   73.39    4.60
   6  -1   2   58.09    2.90
  -7   1  -2   79.69    4.40
  -7   1  -2   79.49    4.40
  -7   1  -2   78.79    4.50
  -7   1  -2   75.19    4.30
   7  -1   2   89.19    7.00
   7  -1   2   76.89    5.50
   7  -1   2   78.69    6.80
   7  -1   2   73.09    5.30
   7  -1   2   73.99    3.30
   7  -1   2   71.39    3.40
  -8   1  -2   17.60    4.30
  -8   1  -2   14.20    2.60
  -8   1  -2   16.50    2.70
  -8   1  -2   19.80    2.60
  -8   1  -2   15.30    2.90
  -8   1  -2   18.10    2.40
  -8   1  -2   15.30    2.30
   8  -1   2   12.00    3.40
   8  -1   2   18.80    3.70
   8  -1   2   15.40    4.80
  -9   1  -2   49.20    4.50
  -9   1  -2   54.09    6.40
  -9   1  -2   64.49    5.20
  -9   1  -2   62.49    4.70
  -9   1  -2   69.69    4.40
  -9   1  -2   63.69    4.50
   9  -1   2   62.09    7.80
   9  -1   2   75.79    6.80
   9  -1   2   66.79    6.00
 -10   1  -2   36.60    6.00
 -10   1  -2   26.80    3.00
 -10   1  -2   32.80    4.00
 -10   1  -2   28.50    4.00
 -10   1  -2   31.70    3.30
  10  -1   2   38.70    5.70
  10  -1   2   28.10    4.70
  10  -1   2   36.60    6.90
 -11   1  -2   12.30    5.00
 -11   1  -2    7.80    2.90
 -11   1  -2    8.20    2.30
 -11   1  -2   10.40    3.10
  11  -1   2    7.80    3.70
  11  -1   2    7.90    5.80
 -12   1  -2   -2.20    5.20
 -12   1  -2    7.80    3.20
 -12   1  -2   -3.90    2.60
 -12   1  -2    0.60    1.90
  12  -1   2    2.70    4.80
  12  -1   2    0.50    5.80
  12   0  -2    2.00    4.30
 -12   0   2   -3.60    3.00
 -12   0   2    0.00    4.60
 -12   0   2   -0.30    2.50
  11   0  -2   34.50    5.60
  11   0  -2   30.10    5.00
  11   0  -2   35.50    7.20
 -11   0   2   22.80    3.80
 -11   0   2   21.60    5.60
 -11   0   2   38.40    4.80
  10   0  -2   76.89    5.00
  10   0  -2   96.99    9.20
  10   0  -2   89.19    7.00
  10   0  -2   96.29    7.70
 -10   0   2   79.69    6.00
 -10   0   2   88.69    6.20
 -10   0   2   90.29    6.50
 -10   0   2   79.49    8.40
   9   0  -2   11.70    2.20
   9   0  -2   12.00    2.30
   9   0  -2   18.60    3.70
   9   0  -2   19.20    4.00
   9   0  -2   16.50    4.90
   9   0  -2   18.20    2.30
  -9   0   2   16.80    2.40
  -9   0   2   17.50    3.10
  -9   0   2   15.30    3.20
  -9   0   2   14.70    4.50
  -9   0   2   22.60    3.60
   8   0  -2  250.17   11.00
   8   0  -2  236.98   10.60
   8   0  -2  221.58   10.90
   8   0  -2  251.77   12.20
   8   0  -2  289.37   12.30
  -8   0   2  244.88   10.70
  -8   0   2  247.48   11.50
  -8   0   2  250.97   11.60
  -8   0   2  248.58   13.10
  -8   0   2  252.17   11.20
  -8   0   2  259.97   11.60
   7   0  -2  188.98    9.20
   7   0  -2  229.48   10.00
   7   0  -2  198.08    8.20
   7   0  -2  198.38    9.10
   7   0  -2  196.38    8.80
   7   0  -2  204.78    8.20
   7   0  -2  189.78    9.30
  -7   0   2  197.68    9.50
  -7   0   2  218.58    9.90
  -7   0   2  213.68    9.20
  -7   0   2  207.68    8.90
  -7   0   2  210.18    9.60
  -7   0   2  207.88   10.80
  -7   0   2  205.58    9.50
   6   0  -2    3.80    1.20
   6   0  -2    5.80    1.50
   6   0  -2    8.40    1.70
   6   0  -2    7.90    1.30
   6   0  -2    5.70    1.30
   6   0  -2    9.50    2.60
   6   0  -2    9.90    2.20
   6   0  -2    4.70    1.60
   6   0  -2    6.50    2.10
  -6   0   2    7.30    1.90
  -6   0   2    5.60    1.40
  -6   0   2    6.10    2.50
  -6   0   2    8.70    1.70
  -6   0   2    6.80    1.70
  -6   0   2    7.00    1.70
   5   0  -2 1857.61   71.89
   5   0  -2 1866.21   71.19
   5   0  -2 1866.11   70.59
   5   0  -2 1817.82   70.99
   5   0  -2 1870.71   71.19
   5   0  -2 1806.42   70.89
   5   0  -2 1853.51   70.99
   5   0  -2 1868.41   70.49
  -5   0   2 1889.91   71.89
  -5   0   2 1815.42   70.49
  -5   0   2 1979.00   70.89
  -5   0   2 1858.41   70.99
  -5   0   2 1870.71   70.89
  -5   0   2 1977.80   71.09
   4   0  -2 2215.78   85.79
  -4   0   2 2328.17   85.59
   3   0  -2  104.49    5.20
   3   0  -2  114.69    5.30
   3   0  -2  105.49    4.60
   3   0  -2  108.49    4.80
   3   0  -2  104.69    4.80
   3   0  -2  108.49    4.90
   3   0  -2  107.39    4.50
  -3   0   2  114.79    5.40
  -3   0   2  108.09    5.00
  -3   0   2  101.39    4.80
  -3   0   2  100.09    5.10
  -3   0   2  107.59    4.90
  -3   0   2  106.89    4.70
  -2   0   2 1208.18   46.00
   0   0  -2   36.30    2.10
   0   0  -2   36.10    1.80
   0   0  -2   35.30    1.90
   0   0  -2   38.40    1.90
   0   0  -2   35.20    1.80
   0   0   2   38.50    1.90
   0   0   2   35.00    2.00
   0   0   2   35.30    1.90
   0   0   2   37.40    1.80
   0   0   2   37.10    1.90
  -1   0  -2  199.08    8.10
  -1   0  -2  206.08    8.20
  -1   0  -2  203.08    8.10
  -1   0  -2  218.78    8.10
  -1   0  -2  197.68    8.00
  -1   0  -2  199.38    8.20
   1   0   2  208.18    8.10
   1   0   2  202.58    8.20
   1   0   2  198.68    8.10
   1   0   2  207.88    8.40
   1   0   2  203.88    8.40
   1   0   2  195.18    7.90
   1   0   2  210.68    8.20
  -2   0  -2    4.80    0.50
  -2   0  -2    6.60    1.00
  -2   0  -2    3.40    1.00
  -2   0  -2    3.30    0.60
  -2   0  -2    5.00    0.80
  -2   0  -2    6.00    1.00
  -2   0  -2    5.10    0.80
   2   0   2    8.60    1.20
   2   0   2    5.00    0.70
   2   0   2    5.00    0.60
   2   0   2    5.30    1.10
   2   0   2    3.60    0.70
  -3   0  -2 1928.51   71.79
  -3   0  -2 1915.81   71.59
  -3   0  -2 1897.71   72.29
  -3   0  -2 1871.81   71.99
   3   0   2 1891.21   71.79
  -4   0  -2 3152.88  119.99
  -4   0  -2 3208.58  120.39
  -5   0  -2   24.10    2.40
  -5   0  -2   25.70    2.30
  -5   0  -2   20.90    2.50
  -5   0  -2   20.80    2.00
  -5   0  -2   23.40    2.20
  -5   0  -2   21.60    2.20
   5   0   2   21.40    3.20
   5   0   2   26.70    2.70
   5   0   2   24.60    2.10
   5   0   2   25.50    2.80
   5   0   2   25.10    3.50
   5   0   2   20.90    1.80
   5   0   2   26.60    2.70
  -6   0  -2  167.28    7.70
  -6   0  -2  178.58    7.60
  -6   0  -2  168.38    7.60
  -6   0  -2  167.98    7.80
  -6   0  -2  160.08    7.60
  -6   0  -2  172.78    8.10
   6   0   2  175.18    8.20
   6   0   2  167.48    9.30
   6   0   2  162.98    7.20
   6   0   2  161.68    7.90
   6   0   2  181.88    9.40
   6   0   2  151.28    7.20
   6   0   2  173.28    8.30
  -7   0  -2  642.84   25.50
  -7   0  -2  622.84   25.00
  -7   0  -2  620.64   24.90
  -7   0  -2  643.84   24.90
  -7   0  -2  640.94   25.00
  -7   0  -2  618.14   24.90
  -7   0  -2  607.84   25.10
   7   0   2  573.74   24.40
   7   0   2  625.34   25.40
   7   0   2  656.83   25.70
   7   0   2  646.04   25.80
   7   0   2  656.93   27.20
  -8   0  -2   43.90    3.60
  -8   0  -2   33.20    3.60
  -8   0  -2   39.30    3.50
  -8   0  -2   37.20    3.60
  -8   0  -2   41.30    3.80
  -8   0  -2   33.70    3.90
  -8   0  -2   35.30    3.40
   8   0   2   45.80    4.70
   8   0   2   38.90    4.00
   8   0   2   41.50    4.70
   8   0   2   43.40    6.90
   8   0   2   42.30    4.30
   8   0   2   31.40    2.90
  -9   0  -2  195.08    9.80
  -9   0  -2  207.38   10.10
  -9   0  -2  208.18    9.90
  -9   0  -2  206.68   12.00
  -9   0  -2  196.88   10.30
  -9   0  -2  190.58   10.30
   9   0   2  221.48   12.90
   9   0   2  222.98    9.00
   9   0   2  215.98   11.20
   9   0   2  221.68   11.00
   9   0   2  201.38    8.90
 -10   0  -2   33.60    3.80
 -10   0  -2   30.90    4.10
 -10   0  -2   35.00    6.00
 -10   0  -2   34.10    3.90
 -10   0  -2   38.50    4.40
  10   0   2   39.50    7.00
  10   0   2   31.30    4.90
  10   0   2   41.80    5.70
 -11   0  -2   16.40    3.40
 -11   0  -2    6.70    3.10
 -11   0  -2   16.70    3.80
 -11   0  -2   15.80    5.50
 -11   0  -2   24.20    3.90
  11   0   2    9.30    5.50
  11   0   2   18.10    5.10
  11   0   2   14.10    4.00
 -12   0  -2   22.00    3.40
 -12   0  -2   27.90    5.90
 -12   0  -2   16.80    3.70
 -12   0  -2   28.30    4.10
  12   0   2   28.00    6.10
  12   0   2   40.30    8.70
  12  -1  -2   29.80    6.10
  12  -1  -2   27.00    7.30
 -12   1   2   23.20    3.90
 -12   1   2   28.00    5.00
  11  -1  -2   27.40    7.00
  11  -1  -2   29.80    4.80
  11  -1  -2   32.40    8.30
 -11   1   2   29.00    4.40
 -11   1   2   24.20    6.00
 -11   1   2   25.30    3.70
  10  -1  -2   29.90    5.10
  10  -1  -2   35.80    5.20
  10  -1  -2   21.10    3.30
  10  -1  -2   30.70    6.50
 -10   1   2   28.40    3.70
 -10   1   2   31.10    5.90
 -10   1   2   32.00    4.30
 -10   1   2   24.70    3.30
   9  -1  -2   16.90    5.10
   9  -1  -2   11.70    2.70
   9  -1  -2   18.00    4.30
   9  -1  -2   18.40    3.70
  -9   1   2   16.50    2.90
  -9   1   2   17.90    3.10
  -9   1   2   13.80    4.60
  -9   1   2   17.00    3.00
  -9   1   2   14.70    2.00
   8  -1  -2    8.80    2.30
   8  -1  -2   13.50    3.50
   8  -1  -2   12.70    2.60
   8  -1  -2   15.90    3.20
   8  -1  -2   11.70    2.10
   8  -1  -2   13.80    4.40
  -8   1   2   13.70    2.30
  -8   1   2   12.50    2.70
  -8   1   2   11.40    2.60
  -8   1   2   11.70    2.40
  -8   1   2    9.10    1.70
  -8   1   2   10.50    3.90
   7  -1  -2  286.27   13.20
   7  -1  -2  270.07   12.90
   7  -1  -2  284.77   12.10
  -7   1   2  297.07   12.70
  -7   1   2  302.47   12.70
  -7   1   2  272.87   11.80
  -7   1   2  294.87   12.60
  -7   1   2  332.97   12.50
  -7   1   2  289.87   14.10
   6  -1  -2 1355.96   54.29
   6  -1  -2 1424.96   54.39
   6  -1  -2 1375.66   55.39
   6  -1  -2 1400.96   54.49
   6  -1  -2 1415.26   53.69
  -6   1   2 1383.26   53.19
  -6   1   2 1505.35   53.69
  -6   1   2 1366.26   53.79
  -6   1   2 1398.36   53.79
  -6   1   2 1446.46   54.09
   5  -1  -2  293.77   12.30
   5  -1  -2  297.87   11.70
   5  -1  -2  308.67   12.90
   5  -1  -2  293.27   12.80
   5  -1  -2  300.57   13.60
   5  -1  -2  311.17   12.80
   5  -1  -2  290.07   11.50
  -5   1   2  294.87   12.30
  -5   1   2  291.47   12.10
  -5   1   2  300.57   12.30
  -5   1   2  295.57   11.80
  -5   1   2  316.17   12.50
   4  -1  -2  332.37   12.90
   4  -1  -2  361.46   13.80
   4  -1  -2  338.37   12.90
   4  -1  -2  337.47   14.40
   4  -1  -2  334.47   12.80
   4  -1  -2  344.37   13.60
   4  -1  -2  307.17   13.30
   4  -1  -2  332.97   13.80
  -4   1   2  351.76   14.50
  -4   1   2  339.37   13.40
  -4   1   2  332.07   14.20
  -4   1   2  314.37   13.60
  -4   1   2  320.67   13.50
  -4   1   2  323.87   12.80
  -4   1   2  341.37   13.40
  -4   1   2  331.87   13.40
  -4   1   2  327.17   14.20
   3  -1  -2 1080.69   42.30
   3  -1  -2 1126.89   41.90
   3  -1  -2 1116.89   41.50
   3  -1  -2 1136.49   42.90
   3  -1  -2 1051.49   42.40
   3  -1  -2 1139.59   42.30
   3  -1  -2 1114.29   41.80
   3  -1  -2 1139.99   42.70
   3  -1  -2 1140.09   42.60
  -3   1   2 1121.79   42.80
  -3   1   2 1138.59   42.00
  -3   1   2 1070.79   41.90
  -3   1   2 1084.09   42.30
  -3   1   2 1101.39   42.10
  -3   1   2 1072.59   42.70
  -3   1   2 1118.19   42.20
  -3   1   2 1107.19   42.30
  -3   1   2 1097.59   42.10
  -3   1   2 1108.19   41.50
  -2   1   2 1583.44   61.89
  -2   1   2 1617.44   62.19
  -1   1   2 2484.55   94.79
   0  -1  -2   42.70    2.20
   0  -1  -2   40.40    2.10
   0  -1  -2   38.70    2.00
   0  -1  -2   35.40    1.90
   0  -1  -2   40.40    1.80
   0  -1  -2   38.40    2.00
   0   1   2   38.20    2.10
   0   1   2   36.70    2.00
   0   1   2   37.10    2.20
   0   1   2   39.70    1.80
   0   1   2   38.80    2.00
   0   1   2   40.10    1.90
  -1  -1  -2 1734.13   75.19
   1   1   2 2189.48   75.79
  -2  -1  -2   88.19    4.00
  -2  -1  -2   87.39    3.90
  -2  -1  -2   81.99    3.90
  -2  -1  -2   81.09    3.90
  -2  -1  -2   85.69    3.90
  -2  -1  -2   84.29    3.80
  -2  -1  -2   84.49    3.60
   2   1   2   84.49    3.80
   2   1   2   83.19    3.70
   2   1   2   84.79    3.90
   2   1   2   81.89    3.90
   2   1   2   83.79    4.00
   2   1   2   86.59    3.90
   2   1   2   82.39    3.60
  -3  -1  -2 2195.18   79.69
  -3  -1  -2 2098.89   79.89
   3   1   2 2046.00   79.99
  -4  -1  -2 1708.03   63.09
  -4  -1  -2 1679.73   63.19
  -4  -1  -2 1738.03   62.99
  -4  -1  -2 1690.23   62.69
  -4  -1  -2 1705.93   63.59
  -4  -1  -2 1627.74   62.99
  -4  -1  -2 1589.34   62.79
  -4  -1  -2 1715.63   62.69
   4   1   2 1593.04   63.49
   4   1   2 1587.14   62.79
   4   1   2 1667.63   62.59
   4   1   2 1629.74   62.89
   4   1   2 1660.23   63.09
   4   1   2 1650.83   62.49
   4   1   2 1660.13   63.69
  -5  -1  -2 1190.58   44.70
  -5  -1  -2 1176.88   44.50
  -5  -1  -2 1221.18   44.80
  -5  -1  -2 1324.87   44.40
  -5  -1  -2 1169.08   44.50
  -5  -1  -2 1129.09   45.90
   5   1   2 1154.08   45.50
   5   1   2 1082.09   44.40
   5   1   2 1139.09   44.00
   5   1   2 1162.18   45.70
   5   1   2 1163.98   44.80
   5   1   2 1107.89   43.90
   5   1   2 1089.99   44.50
  -6  -1  -2   44.60    3.50
  -6  -1  -2   54.09    3.90
  -6  -1  -2   46.80    3.00
  -6  -1  -2   48.90    3.40
  -6  -1  -2   52.99    3.40
  -6  -1  -2   45.00    3.40
  -6  -1  -2   61.19    3.90
   6   1   2   46.80    3.20
   6   1   2   47.40    3.70
   6   1   2   49.40    3.30
   6   1   2   50.19    3.60
   6   1   2   47.60    4.60
   6   1   2   46.50    2.60
   6   1   2   51.59    4.00
   6   1   2   47.80    2.50
   6   1   2   53.99    4.60
  -7  -1  -2  332.87   13.70
  -7  -1  -2  328.77   13.80
  -7  -1  -2  315.07   13.80
  -7  -1  -2  319.77   14.60
  -7  -1  -2  319.67   13.20
  -7  -1  -2  338.37   13.80
  -7  -1  -2  333.47   13.90
   7   1   2  332.77   14.30
   7   1   2  324.57   15.50
   7   1   2  292.17   13.40
   7   1   2  311.27   12.20
   7   1   2  318.07   13.40
   7   1   2  325.07   14.10
   7   1   2  304.07   13.80
  -8  -1  -2  226.98   10.70
  -8  -1  -2  229.48   10.30
  -8  -1  -2  222.18   10.50
  -8  -1  -2  215.18   10.40
  -8  -1  -2  223.18   10.40
  -8  -1  -2  219.18   10.30
   8   1   2  219.68    9.90
   8   1   2  224.48   11.00
   8   1   2  225.98   11.20
   8   1   2  220.48   10.60
  -9  -1  -2    7.10    2.60
  -9  -1  -2    5.80    3.90
  -9  -1  -2    7.10    2.80
  -9  -1  -2    3.90    2.40
  -9  -1  -2    5.30    2.80
  -9  -1  -2    8.50    2.60
   9   1   2    6.20    2.90
   9   1   2   11.80    4.60
   9   1   2    9.30    3.30
 -10  -1  -2   36.90    4.50
 -10  -1  -2   38.20    4.70
 -10  -1  -2   35.60    4.60
 -10  -1  -2   29.90    3.80
  10   1   2   36.70    4.90
  10   1   2   41.30    6.90
  10   1   2   35.00    5.40
 -11  -1  -2   27.40    4.30
 -11  -1  -2   25.90    4.10
 -11  -1  -2   29.60    6.10
 -11  -1  -2   18.90    3.50
  11   1   2   29.40    6.90
  11   1   2   32.60    5.80
  11   1   2   42.90    6.20
 -12  -1  -2    7.30    2.80
 -12  -1  -2    3.40    5.00
 -12  -1  -2   12.00    3.70
 -12  -1  -2    2.30    2.90
  12   1   2    6.30    5.70
  12   1   2    5.40    4.60
  12  -2  -2   -0.40    5.00
 -12   2   2    3.90    5.20
  11  -2  -2   37.90    7.90
  11  -2  -2   37.40    6.40
 -11   2   2   29.80    3.70
 -11   2   2   33.40    4.30
 -11   2   2   41.30    6.40
  10  -2  -2   28.40    5.50
  10  -2  -2   23.60    6.50
  10  -2  -2   16.50    5.00
  10  -2  -2   19.00    3.50
 -10   2   2   17.00    2.90
 -10   2   2   23.40    3.80
 -10   2   2   23.70    5.30
 -10   2   2   26.40    3.20
   9  -2  -2    2.30    3.00
   9  -2  -2    2.10    2.40
   9  -2  -2    4.90    1.50
   9  -2  -2    3.10    3.40
   9  -2  -2    4.70    4.60
  -9   2   2    2.00    3.80
  -9   2   2    5.50    2.60
  -9   2   2    5.90    2.00
  -9   2   2    1.00    1.80
  -9   2   2    4.60    1.30
   8  -2  -2    5.50    3.20
   8  -2  -2    5.00    1.20
   8  -2  -2    2.10    2.30
   8  -2  -2    1.90    2.70
   8  -2  -2    1.20    3.70
  -8   2   2    4.70    2.10
  -8   2   2    3.60    3.50
  -8   2   2    2.50    1.70
  -8   2   2    2.00    1.70
  -8   2   2    7.20    2.00
  -8   2   2    2.70    1.30
   7  -2  -2  211.58   10.30
   7  -2  -2  200.18    8.60
   7  -2  -2  196.38    8.70
   7  -2  -2  201.58   10.20
   7  -2  -2  207.08   10.50
  -7   2   2  209.28    9.30
  -7   2   2  211.48    9.30
  -7   2   2  215.38    9.10
  -7   2   2  207.38    9.40
  -7   2   2  200.88   11.00
  -7   2   2  201.78    8.50
   6  -2  -2   21.20    3.10
   6  -2  -2   17.60    3.10
   6  -2  -2   15.30    3.60
   6  -2  -2   18.90    3.10
   6  -2  -2   17.70    1.80
  -6   2   2   18.30    2.20
  -6   2   2   18.10    3.60
  -6   2   2   17.20    2.10
  -6   2   2   17.70    1.60
  -6   2   2   20.20    2.10
   5  -2  -2 1363.86   53.49
   5  -2  -2 1383.16   52.49
   5  -2  -2 1350.76   52.49
   5  -2  -2 1314.97   51.59
   5  -2  -2 1326.07   52.79
  -5   2   2 1365.86   51.89
  -5   2   2 1323.27   52.29
  -5   2   2 1375.86   51.79
  -5   2   2 1349.56   51.19
  -5   2   2 1425.36   52.19
  -5   2   2 1373.36   51.79
  -5   2   2 1381.16   51.59
   4  -2  -2   27.20    2.80
   4  -2  -2   27.10    3.00
   4  -2  -2   29.60    2.90
   4  -2  -2   25.00    1.80
   4  -2  -2   32.40    3.70
  -4   2   2   27.20    2.40
  -4   2   2   22.80    2.10
  -4   2   2   28.70    2.00
  -4   2   2   28.70    1.90
  -4   2   2   24.80    2.10
  -4   2   2   24.90    2.00
  -4   2   2   35.40    3.30
  -4   2   2   27.10    1.40
   3  -2  -2   49.50    3.30
   3  -2  -2   49.99    3.50
   3  -2  -2   47.40    2.60
   3  -2  -2   48.60    2.80
   3  -2  -2   49.40    3.70
   3  -2  -2   59.39    3.60
   3  -2  -2   59.79    3.30
  -3   2   2   48.40    3.00
  -3   2   2   48.00    2.50
  -3   2   2   49.40    2.10
  -3   2   2   48.50    3.40
  -3   2   2   47.20    3.00
  -3   2   2   51.19    3.40
  -3   2   2   50.49    2.60
  -3   2   2   50.39    2.70
  -3   2   2   51.79    2.80
  -3   2   2   59.79    2.90
   2  -2  -2   12.80    1.10
   2  -2  -2    9.50    1.40
   2  -2  -2    9.80    1.70
   2  -2  -2   13.60    1.30
   2  -2  -2   11.00    1.20
   2  -2  -2   11.20    1.50
   2  -2  -2    9.60    0.80
   2  -2  -2    9.70    0.80
   2  -2  -2    9.10    1.70
  -2   2   2    9.60    1.50
  -2   2   2   13.30    1.80
  -2   2   2   10.40    0.60
  -2   2   2   15.30    1.40
  -2   2   2   12.50    1.40
  -2   2   2   10.30    1.20
  -2   2   2    9.90    0.60
  -2   2   2   12.20    1.40
  -2   2   2   12.70    1.10
  -2   2   2   14.40    1.90
   1  -2  -2  125.19    5.70
   1  -2  -2  129.09    5.10
   1  -2  -2  123.69    5.20
   1  -2  -2  125.49    5.10
   1  -2  -2  124.19    5.30
   1  -2  -2  120.79    5.50
   1  -2  -2  120.89    5.50
  -1   2   2  125.59    5.40
  -1   2   2  124.49    4.90
  -1   2   2  130.09    5.80
  -1   2   2  119.29    5.50
  -1   2   2  122.49    5.30
  -1   2   2  129.29    5.20
  -1   2   2  123.69    5.40
  -1   2   2  122.39    5.30
  -1   2   2  129.59    5.30
   0  -2  -2  572.94   21.00
   0  -2  -2  533.55   21.30
   0  -2  -2  555.74   21.20
   0  -2  -2  555.84   21.20
   0  -2  -2  540.45   21.10
   0  -2  -2  566.34   21.20
   0   2   2  560.34   21.10
   0   2   2  545.25   21.20
   0   2   2  543.05   21.30
   0   2   2  531.45   21.30
   0   2   2  557.34   21.00
   0   2   2  564.74   21.50
   0   2   2  543.15   21.20
  -1  -2  -2  994.00   38.50
  -1  -2  -2 1030.50   38.60
  -1  -2  -2 1010.80   38.50
  -1  -2  -2 1017.10   38.60
  -1  -2  -2 1017.70   38.40
  -1  -2  -2 1019.80   38.60
  -1  -2  -2 1050.59   38.60
   1   2   2 1006.80   38.60
   1   2   2 1015.20   38.40
   1   2   2 1002.50   38.60
   1   2   2 1009.60   38.50
   1   2   2  994.90   38.00
  -2  -2  -2 7874.81  311.17
   2   2   2 8635.24  311.57
  -3  -2  -2 9999.00  377.06
  -4  -2  -2 1026.90   38.90
  -4  -2  -2 1000.80   38.80
  -4  -2  -2 1037.70   39.00
  -4  -2  -2 1044.50   39.10
  -4  -2  -2  993.20   39.00
  -4  -2  -2 1029.00   39.10
  -4  -2  -2  992.60   39.10
   4   2   2 1011.10   39.00
   4   2   2 1019.80   38.70
   4   2   2 1007.70   39.00
   4   2   2 1000.50   38.80
   4   2   2  994.50   38.70
   4   2   2 1006.00   38.90
  -5  -2  -2  102.79    5.10
  -5  -2  -2   96.39    5.20
  -5  -2  -2   89.19    5.40
  -5  -2  -2  120.29    5.60
  -5  -2  -2  102.69    5.30
  -5  -2  -2  100.69    4.30
  -5  -2  -2   93.19    5.30
  -5  -2  -2  111.19    5.30
   5   2   2  100.09    5.20
   5   2   2  100.19    4.90
   5   2   2   98.89    5.20
   5   2   2   94.69    5.90
   5   2   2   94.99    4.80
   5   2   2   94.69    5.70
   5   2   2   99.59    5.20
   5   2   2  101.09    5.00
  -6  -2  -2  164.38    7.90
  -6  -2  -2  185.78    7.00
  -6  -2  -2  157.58    7.80
  -6  -2  -2  161.58    7.70
  -6  -2  -2  166.78    8.00
   6   2   2  167.98    7.80
   6   2   2  159.58    8.90
   6   2   2  167.58    7.90
   6   2   2  158.98    7.30
   6   2   2  162.88    7.90
  -7  -2  -2  219.38    9.90
  -7  -2  -2  242.08   11.20
  -7  -2  -2  203.18    9.80
  -7  -2  -2  210.48    9.90
  -7  -2  -2  215.58    8.80
   7   2   2  221.88   10.40
   7   2   2  204.58    9.80
   7   2   2  223.88    9.10
   7   2   2  201.68    9.10
   7   2   2  210.88   10.10
   7   2   2  211.48    9.80
   7   2   2  229.48   11.50
   7   2   2  209.98   10.00
  -8  -2  -2   55.49    4.60
  -8  -2  -2   58.79    4.80
  -8  -2  -2   54.79    4.70
  -8  -2  -2   52.69    4.60
  -8  -2  -2   52.89    4.40
  -8  -2  -2   60.59    4.90
   8   2   2   55.09    4.20
   8   2   2   53.79    3.30
   8   2   2   50.59    5.10
   8   2   2   53.99    3.30
   8   2   2   58.09    4.50
   8   2   2   63.09    6.40
   8   2   2   57.49    4.80
  -9  -2  -2  215.98   10.70
  -9  -2  -2  247.18   11.60
  -9  -2  -2  201.98   11.70
  -9  -2  -2  192.78   10.50
  -9  -2  -2  199.98   10.40
  -9  -2  -2  211.78   10.70
   9   2   2  213.78   11.20
   9   2   2  199.98    8.30
   9   2   2  231.78   11.10
   9   2   2  217.68   10.10
 -10  -2  -2    7.70    3.00
 -10  -2  -2    9.90    3.20
 -10  -2  -2    8.40    3.20
 -10  -2  -2    9.20    3.10
 -10  -2  -2    6.80    4.10
  10   2   2    5.90    3.80
  10   2   2   11.60    5.00
  10   2   2    3.00    1.60
  10   2   2   14.50    3.80
 -11  -2  -2  109.39    8.20
 -11  -2  -2  147.69   10.60
 -11  -2  -2  128.49    8.30
 -11  -2  -2  124.09    8.30
 -11  -2  -2  133.29    8.70
  11   2   2  146.79   11.60
  11   2   2  135.09    8.90
  11   2   2  143.79    9.60
 -12  -2  -2   42.30    7.00
 -12  -2  -2   43.30    4.90
  12   2   2   52.29    8.60
  12   2   2   76.99    8.60
  12   2   2   58.19    7.30
 -13  -2  -2   -1.20    2.90
 -13  -2  -2    4.10    5.40
 -13  -2  -2   -1.20    3.40
 -13  -2  -2   -0.60    3.30
  13   2   2   -2.40    4.80
  13   2   2    3.70    6.10
  11  -3  -2    6.10    6.10
  11  -3  -2    4.70    4.70
 -11   3   2    4.50    3.20
 -11   3   2    8.50    4.80
 -11   3   2    5.10    2.20
  10  -3  -2   20.10    4.10
  10  -3  -2   35.80    8.40
  10  -3  -2   17.40    4.40
  10  -3  -2   30.70    6.90
 -10   3   2   21.60    2.80
 -10   3   2   27.30    5.80
 -10   3   2   21.20    2.90
 -10   3   2   24.20    3.70
   9  -3  -2   93.29    7.70
   9  -3  -2   87.79    9.50
   9  -3  -2   93.69    7.80
   9  -3  -2   82.89    7.00
  -9   3   2   99.69    7.90
  -9   3   2   87.49    5.20
  -9   3   2   78.49    5.20
   8  -3  -2    0.10    4.10
   8  -3  -2    1.50    3.10
   8  -3  -2   -0.20    2.50
   8  -3  -2   -1.00    2.40
  -8   3   2    1.10    1.00
  -8   3   2    0.50    3.40
  -8   3   2    2.40    1.70
  -8   3   2    7.80    2.90
  -8   3   2    3.00    1.60
  -8   3   2   -0.50    1.90
   7  -3  -2  449.26   19.60
   7  -3  -2  449.06   19.30
   7  -3  -2  463.65   21.00
   7  -3  -2  437.86   19.40
  -7   3   2  448.06   17.80
  -7   3   2  442.36   17.70
  -7   3   2  430.66   19.90
  -7   3   2  435.76   17.90
  -7   3   2  427.46   17.10
  -7   3   2  433.06   18.00
   6  -3  -2  533.85   22.50
   6  -3  -2  446.96   18.70
   6  -3  -2  518.15   21.40
   6  -3  -2  468.35   18.80
   6  -3  -2  475.05   20.70
  -6   3   2  508.05   19.10
  -6   3   2  512.75   19.60
  -6   3   2  499.55   19.80
  -6   3   2  518.65   21.60
  -6   3   2  499.55   19.50
   5  -3  -2    4.00    2.10
   5  -3  -2    3.50    0.80
   5  -3  -2    3.80    2.60
   5  -3  -2    4.90    2.00
   5  -3  -2    4.00    0.80
   5  -3  -2    6.30    2.40
  -5   3   2    2.70    1.10
  -5   3   2    4.90    1.30
  -5   3   2    4.10    1.90
  -5   3   2    4.90    1.20
  -5   3   2    4.30    0.90
  -5   3   2    2.90    1.50
  -5   3   2    2.30    3.70
  -5   3   2    2.50    1.30
   4  -3  -2  207.88    9.20
   4  -3  -2  218.78   10.50
   4  -3  -2  206.88    9.50
   4  -3  -2  199.58    8.30
   4  -3  -2  202.38    8.30
   4  -3  -2  204.48    9.40
   4  -3  -2  213.38   10.00
  -4   3   2  207.18    8.40
  -4   3   2  203.88    8.50
  -4   3   2  219.18    9.90
  -4   3   2  204.98    8.60
  -4   3   2  204.18    8.20
  -4   3   2  210.88    8.70
  -4   3   2  204.58    9.30
   3  -3  -2    1.20    1.20
   3  -3  -2    3.10    1.70
   3  -3  -2    2.20    1.10
   3  -3  -2    0.80    1.50
   3  -3  -2    3.00    1.40
   3  -3  -2    1.40    0.70
  -3   3   2    1.50    0.80
  -3   3   2    2.90    0.60
  -3   3   2    2.00    1.20
  -3   3   2    4.30    1.10
  -3   3   2    2.80    0.90
  -3   3   2    1.50    1.30
  -3   3   2    2.10    1.30
  -3   3   2    3.70    1.20
  -3   3   2    3.10    0.80
  -3   3   2    0.70    1.20
   2  -3  -2 1087.59   40.40
   2  -3  -2  982.40   39.70
   2  -3  -2 1036.60   40.40
   2  -3  -2 1080.19   41.00
   2  -3  -2 1027.90   40.10
  -2   3   2 1035.80   39.90
  -2   3   2 1104.49   40.60
  -2   3   2 1088.79   39.60
  -2   3   2 1020.20   39.80
  -2   3   2 1055.99   40.30
  -2   3   2 1034.90   40.40
  -2   3   2 1055.39   39.70
  -2   3   2 1057.59   40.90
   1  -3  -2  541.55   21.50
   1  -3  -2  563.54   22.60
   1  -3  -2  540.25   21.70
   1  -3  -2  580.04   21.50
   1  -3  -2  558.44   22.00
   1  -3  -2  559.04   21.80
   1  -3  -2  546.45   21.90
  -1   3   2  563.54   22.10
  -1   3   2  603.94   22.70
  -1   3   2  602.94   22.10
  -1   3   2  554.74   21.80
  -1   3   2  562.34   21.60
  -1   3   2  574.14   21.80
  -1   3   2  573.74   21.70
  -1   3   2  573.74   21.90
  -1   3   2  556.64   22.00
   0  -3  -2  484.55   18.10
   0  -3  -2  456.85   18.20
   0  -3  -2  474.45   18.10
   0  -3  -2  460.65   18.20
   0  -3  -2  473.85   18.10
   0  -3  -2  467.65   18.10
   0  -3  -2  466.55   18.70
   0   3   2  467.75   18.00
   0   3   2  487.75   17.90
   0   3   2  459.95   18.30
   0   3   2  459.25   18.20
   0   3   2  455.95   18.20
   0   3   2  450.15   18.60
   0   3   2  458.85   18.20
   0   3   2  475.85   18.10
  -1  -3  -2   95.79    4.50
  -1  -3  -2   98.89    4.50
  -1  -3  -2   93.59    4.40
  -1  -3  -2  102.69    4.50
  -1  -3  -2   94.39    4.50
  -1  -3  -2   94.39    4.30
  -1  -3  -2   92.79    4.60
   1   3   2   93.69    4.50
   1   3   2   95.19    4.50
   1   3   2   94.99    4.40
   1   3   2   89.39    4.50
   1   3   2   97.49    4.40
   1   3   2   91.39    4.60
  -2  -3  -2 5192.08  216.78
   2   3   2 6215.78  217.38
  -3  -3  -2   98.49    5.10
  -3  -3  -2  100.49    5.00
  -3  -3  -2  107.89    5.20
  -3  -3  -2  100.49    5.00
  -3  -3  -2   99.79    5.10
  -3  -3  -2   98.79    4.90
  -3  -3  -2   97.79    4.50
   3   3   2  102.49    5.00
   3   3   2  100.19    5.00
   3   3   2   98.49    4.80
   3   3   2  105.39    5.20
   3   3   2  103.69    5.00
   3   3   2  101.19    5.00
  -4  -3  -2 2164.18   81.99
  -4  -3  -2 2242.28   81.99
  -4  -3  -2 2070.49   81.99
  -4  -3  -2 2208.28   81.89
  -4  -3  -2 2196.18   81.69
  -4  -3  -2 2229.88   81.89
   4   3   2 2135.59   81.89
   4   3   2 2026.20   81.59
   4   3   2 2154.68   81.89
   4   3   2 2146.29   81.79
   4   3   2 2192.88   82.09
  -5  -3  -2   78.19    4.30
  -5  -3  -2   69.49    4.40
  -5  -3  -2   63.89    4.00
  -5  -3  -2   58.49    4.00
  -5  -3  -2   68.59    4.20
   5   3   2   66.89    4.00
   5   3   2   63.19    3.90
   5   3   2   69.09    4.30
   5   3   2   60.59    3.70
   5   3   2   59.69    3.90
   5   3   2   66.89    4.10
  -6  -3  -2    2.10    2.00
  -6  -3  -2    0.50    1.80
  -6  -3  -2   -0.10    1.50
  -6  -3  -2   -2.50    1.40
  -6  -3  -2    2.00    3.00
  -6  -3  -2   -1.00    1.40
   6   3   2   -0.50    1.30
   6   3   2    2.60    1.60
   6   3   2    1.20    2.00
   6   3   2   -0.90    1.50
   6   3   2   -0.90    1.40
   6   3   2    1.40    1.50
   6   3   2   -0.20    1.60
  -7  -3  -2  114.29    6.10
  -7  -3  -2  107.09    6.00
  -7  -3  -2  107.79    6.30
  -7  -3  -2  108.79    6.40
  -7  -3  -2  105.39    6.30
   7   3   2  107.29    5.50
   7   3   2  106.59    7.20
   7   3   2   92.59    5.80
   7   3   2   99.49    5.50
   7   3   2  106.19    6.20
  -8  -3  -2  116.49    6.80
  -8  -3  -2  105.79    6.60
  -8  -3  -2  111.39    6.90
  -8  -3  -2  105.29    6.80
  -8  -3  -2  108.19    6.50
   8   3   2  110.79    6.50
   8   3   2  108.99    5.80
   8   3   2  112.29    5.80
   8   3   2  139.89    8.60
   8   3   2  121.79    6.70
  -9  -3  -2   -2.40    2.30
  -9  -3  -2    0.00    2.60
  -9  -3  -2   -0.40    2.60
  -9  -3  -2   -1.00    2.50
   9   3   2   -1.00    2.00
   9   3   2   -2.20    2.80
   9   3   2    0.90    1.80
   9   3   2   -0.90    2.40
   9   3   2    1.80    4.10
   9   3   2   -1.70    1.60
 -10  -3  -2  118.89    7.90
 -10  -3  -2  122.69    8.00
 -10  -3  -2  112.29    7.60
 -10  -3  -2  100.19    8.70
 -10  -3  -2  111.19    7.40
  10   3   2  124.59    8.60
  10   3   2  109.09    7.10
  10   3   2  119.89    8.00
  10   3   2  133.09   10.10
 -11  -3  -2    7.50    4.40
 -11  -3  -2    4.50    3.70
 -11  -3  -2    5.00    2.80
 -11  -3  -2    2.50    3.10
 -11  -3  -2   -0.90    2.80
  11   3   2   -0.50    1.20
  11   3   2    2.60    4.80
  11   3   2    3.30    3.50
  11   3   2    3.10    4.10
 -12  -3  -2   13.30    4.30
 -12  -3  -2   16.40    4.10
 -12  -3  -2   27.00    6.10
 -12  -3  -2   23.40    4.40
  12   3   2   24.60    6.60
  12   3   2   26.20    5.60
  12   3   2   27.10    5.20
 -13  -3  -2   22.00    4.80
 -13  -3  -2    9.60    3.80
 -13  -3  -2    9.50    3.70
 -13  -3  -2   10.30    5.60
  13   3   2   23.00    6.00
  13   3   2   18.50    7.00
  11  -4  -2   35.30    6.60
  11  -4  -2   39.10    8.50
  11  -4  -2   22.20    4.70
 -11   4   2   35.30    7.00
  10  -4  -2   14.70    5.00
  10  -4  -2   13.20    4.00
  10  -4  -2   14.80    6.30
 -10   4   2   17.20    1.90
 -10   4   2    8.60    5.00
 -10   4   2   14.10    3.20
 -10   4   2   15.80    1.90
   9  -4  -2   34.70    5.20
   9  -4  -2   37.70    5.80
   9  -4  -2   29.30    6.80
  -9   4   2   33.10    4.40
  -9   4   2   30.50    5.60
  -9   4   2   30.40    2.80
  -9   4   2   29.70    2.60
   8  -4  -2   81.69    7.00
   8  -4  -2   96.89    9.30
   8  -4  -2   84.79    7.30
  -8   4   2   91.19    4.60
  -8   4   2   70.99    4.00
  -8   4   2   81.89    7.50
  -8   4   2   90.89    4.70
  -8   4   2   90.09    5.40
   7  -4  -2   14.70    4.70
   7  -4  -2   15.80    3.80
   7  -4  -2   12.70    3.60
  -7   4   2   13.70    1.90
  -7   4   2   13.00    1.40
  -7   4   2   18.90    2.00
  -7   4   2   14.50    3.70
  -7   4   2   16.30    2.10
  -7   4   2   14.70    2.40
   6  -4  -2   61.69    5.60
   6  -4  -2   61.39    5.50
  -6   4   2   63.79    3.40
  -6   4   2   53.89    3.00
  -6   4   2   63.79    5.60
  -6   4   2   55.09    3.70
   5  -4  -2  405.06   16.90
   5  -4  -2  402.56   18.10
   5  -4  -2  369.56   16.30
   5  -4  -2  395.26   17.50
  -5   4   2  377.16   15.40
  -5   4   2  382.66   15.20
  -5   4   2  383.76   15.20
  -5   4   2  372.56   15.00
  -5   4   2  391.46   15.40
  -5   4   2  386.96   17.00
   4  -4  -2  347.27   15.40
   4  -4  -2  360.36   16.40
   4  -4  -2  367.36   16.20
   4  -4  -2  366.46   15.20
  -4   4   2  352.46   14.30
  -4   4   2  370.56   14.10
  -4   4   2  357.26   15.20
  -4   4   2  369.66   14.40
  -4   4   2  357.16   14.00
  -4   4   2  351.56   15.10
  -4   4   2  351.76   14.10
  -4   4   2  359.26   15.50
   3  -4  -2 1071.19   41.80
   3  -4  -2 1058.99   41.00
   3  -4  -2 1018.30   39.70
   3  -4  -2 1020.60   40.20
   3  -4  -2 1016.10   40.70
  -3   4   2 1056.99   40.90
  -3   4   2 1106.69   41.00
  -3   4   2 1068.49   40.80
  -3   4   2 1076.59   41.30
  -3   4   2 1034.70   40.10
  -3   4   2 1063.49   40.20
  -3   4   2 1069.79   39.90
  -3   4   2 1044.60   40.00
   2  -4  -2 1133.79   45.10
   2  -4  -2 1145.09   46.00
   2  -4  -2 1177.98   45.10
   2  -4  -2 1152.88   45.30
   2  -4  -2 1119.29   44.40
  -2   4   2 1185.28   44.50
  -2   4   2 1326.57   46.90
  -2   4   2 1123.49   44.70
  -2   4   2 1174.98   45.10
  -2   4   2 1237.48   45.40
  -2   4   2 1204.78   45.20
  -2   4   2 1187.38   45.20
  -2   4   2 1166.98   44.60
  -2   4   2 1179.78   44.50
  -2   4   2 1142.49   44.60
   1  -4  -2 1189.18   46.40
   1  -4  -2 1202.08   45.10
   1  -4  -2 1201.98   45.50
   1  -4  -2 1203.68   45.70
   1  -4  -2 1246.28   46.80
   1  -4  -2 1194.28   45.60
  -1   4   2 1164.58   45.70
  -1   4   2 1175.88   45.70
  -1   4   2 1197.98   45.60
  -1   4   2 1180.38   46.40
  -1   4   2 1142.79   46.50
  -1   4   2 1229.58   45.50
  -1   4   2 1199.68   45.60
  -1   4   2 1215.78   45.50
  -1   4   2 1225.08   45.80
  -1   4   2 1241.88   46.10
   0  -4  -2  945.01   36.40
   0  -4  -2  983.30   37.40
   0  -4  -2  958.60   36.30
   0  -4  -2  957.00   36.60
   0  -4  -2  959.40   36.40
   0  -4  -2  969.80   36.60
   0   4   2  957.50   36.50
   0   4   2  932.61   36.60
   0   4   2  939.91   36.60
   0   4   2  938.51   37.20
   0   4   2  958.50   36.50
   0   4   2  971.40   36.30
   0   4   2  957.60   36.70
   0   4   2  962.90   36.50
  -1  -4  -2 1748.43   66.99
  -1  -4  -2 1735.53   66.69
  -1  -4  -2 1798.92   66.99
  -1  -4  -2 1716.33   66.89
  -1  -4  -2 1838.02   66.99
  -1  -4  -2 1788.62   67.29
   1   4   2 1819.22   66.89
   1   4   2 1749.32   66.99
   1   4   2 1694.43   67.09
   1   4   2 1843.02   67.09
   1   4   2 1717.43   67.29
  -2  -4  -2   30.70    2.70
  -2  -4  -2   21.40    2.20
  -2  -4  -2   25.10    2.30
  -2  -4  -2   26.20    2.50
  -2  -4  -2   26.40    2.40
  -2  -4  -2   23.60    2.20
  -2  -4  -2   26.30    2.30
   2   4   2   24.40    2.10
   2   4   2   25.70    2.30
   2   4   2   24.40    2.30
   2   4   2   27.30    2.60
   2   4   2   26.80    2.70
   2   4   2   25.90    2.20
  -3  -4  -2 2078.59   80.79
  -3  -4  -2 2249.87   80.99
  -3  -4  -2 2188.08   80.99
  -3  -4  -2 2022.50   79.99
  -3  -4  -2 2169.88   80.79
  -3  -4  -2 2189.68   80.89
  -3  -4  -2 2129.29   80.89
   3   4   2 2225.68   80.89
   3   4   2 2081.09   80.89
   3   4   2 2056.59   80.79
   3   4   2 2068.59   80.59
   3   4   2 2115.49   80.69
  -4  -4  -2 6149.08  246.48
   4   4   2 6727.13  246.98
  -5  -4  -2   45.50    2.10
  -5  -4  -2   50.79    3.90
  -5  -4  -2   44.10    3.60
  -5  -4  -2   59.09    4.20
  -5  -4  -2   54.09    3.70
  -5  -4  -2   37.70    3.60
  -5  -4  -2   38.20    3.50
  -5  -4  -2   37.20    3.00
   5   4   2   36.20    3.40
   5   4   2   38.40    3.20
   5   4   2   40.20    3.70
   5   4   2   36.80    3.40
   5   4   2   36.40    3.20
   5   4   2   42.90    3.50
  -6  -4  -2  264.77   12.60
  -6  -4  -2  298.77   12.90
  -6  -4  -2  307.37   13.10
  -6  -4  -2  292.27   13.10
  -6  -4  -2  285.37   12.80
   6   4   2  288.07   12.50
   6   4   2  276.77   13.50
   6   4   2  287.67   12.60
   6   4   2  298.77   12.80
   6   4   2  288.77   12.80
   6   4   2  294.07   13.10
  -7  -4  -2    0.80    1.80
  -7  -4  -2    2.20    2.20
  -7  -4  -2    0.40    2.00
  -7  -4  -2    0.20    1.80
  -7  -4  -2    0.10    2.20
  -7  -4  -2    0.10    2.00
   7   4   2   -0.40    1.40
   7   4   2   -2.10    2.20
   7   4   2   -0.60    2.00
   7   4   2    3.90    1.90
   7   4   2   -0.10    1.40
   7   4   2   -1.20    2.00
  -8  -4  -2   57.29    4.60
  -8  -4  -2   49.10    4.60
  -8  -4  -2   53.99    4.70
  -8  -4  -2   61.39    5.50
  -8  -4  -2   54.89    5.20
   8   4   2   61.59    6.20
   8   4   2   42.10    3.70
   8   4   2   47.30    3.90
   8   4   2   50.49    4.70
  -9  -4  -2   67.09    5.70
  -9  -4  -2   75.29    6.20
  -9  -4  -2   69.19    5.80
  -9  -4  -2   66.89    5.80
   9   4   2   67.79    7.60
   9   4   2   72.09    5.80
   9   4   2   68.09    4.90
   9   4   2   62.69    4.60
 -10  -4  -2    7.80    3.40
 -10  -4  -2    9.00    3.40
 -10  -4  -2    3.70    2.90
 -10  -4  -2    6.90    3.70
 -10  -4  -2    9.50    4.30
  10   4   2    6.20    2.50
  10   4   2    4.20    3.10
  10   4   2    8.90    4.50
  10   4   2    3.90    3.50
  10   4   2    8.70    3.20
  10   4   2    8.40    2.50
 -11  -4  -2   93.09    7.10
 -11  -4  -2   88.89    7.30
 -11  -4  -2   74.69    7.00
 -11  -4  -2   65.09    7.80
 -11  -4  -2  109.59    7.50
  11   4   2   77.39    7.00
  11   4   2   91.29    9.20
  11   4   2   84.59    7.80
  11   4   2   83.59    5.10
 -12  -4  -2   13.60    5.50
 -12  -4  -2   16.40    4.20
 -12  -4  -2   16.70    4.10
 -12  -4  -2   27.20    5.10
  12   4   2   18.80    5.40
  12   4   2   20.00    6.30
  12   4   2   20.90    4.80
 -13  -4  -2    1.10    3.80
 -13  -4  -2    2.90    3.70
 -13  -4  -2    2.20    4.50
  13   4   2   -1.10    5.40
  13   4   2    0.40    4.60
  10  -5  -2   38.20    6.10
  10  -5  -2   45.60    7.10
 -10   5   2   37.00    6.70
   9  -5  -2   31.20    5.60
  -9   5   2   30.20    3.50
  -9   5   2   21.50    5.50
   8  -5  -2   40.20    6.10
   8  -5  -2   38.50    7.00
   8  -5  -2   38.00    5.80
  -8   5   2   36.20    3.60
  -8   5   2   32.90    5.70
   7  -5  -2   85.79    7.10
   7  -5  -2   94.19    8.80
   7  -5  -2  104.19    8.00
  -7   5   2   91.19    4.60
  -7   5   2   94.59    4.20
  -7   5   2   88.39    7.20
  -7   5   2   90.99    4.30
  -7   5   2   82.59    4.00
  -7   5   2   88.59    5.10
   6  -5  -2   82.99    7.00
   6  -5  -2   78.59    5.80
   6  -5  -2   75.59    6.30
   6  -5  -2   66.99    7.30
  -6   5   2   73.49    3.70
  -6   5   2   74.69    3.70
  -6   5   2   74.79    4.30
  -6   5   2   72.19    3.90
  -6   5   2   80.69    6.20
   5  -5  -2   46.10    4.90
   5  -5  -2   42.30    5.30
   5  -5  -2   42.70    4.40
  -5   5   2   37.70    2.60
  -5   5   2   38.80    2.40
  -5   5   2   35.80    2.90
  -5   5   2   41.30    2.60
  -5   5   2   38.10    4.40
  -5   5   2   40.40    2.60
   4  -5  -2  631.64   25.50
   4  -5  -2  645.74   26.40
   4  -5  -2  605.14   25.10
  -4   5   2  610.04   23.90
  -4   5   2  640.74   24.00
  -4   5   2  602.34   24.00
  -4   5   2  597.24   25.20
   3  -5  -2   22.20    3.10
   3  -5  -2   26.60    3.10
   3  -5  -2   36.00    4.50
  -3   5   2   22.90    2.20
  -3   5   2   21.30    2.90
  -3   5   2   24.30    2.90
  -3   5   2   24.90    2.10
  -3   5   2   24.80    2.20
   2  -5  -2 1379.06   54.09
   2  -5  -2 1480.15   56.19
   2  -5  -2 1356.86   54.09
   2  -5  -2 1427.56   55.19
  -2   5   2 1465.15   54.49
  -2   5   2 1486.15   55.29
  -2   5   2 1456.35   54.49
  -2   5   2 1458.15   54.39
  -2   5   2 1413.36   54.49
  -2   5   2 1431.96   54.89
  -2   5   2 1437.86   55.19
  -2   5   2 1436.76   54.49
   1  -5  -2 1053.89   40.40
   1  -5  -2 1028.20   39.70
   1  -5  -2 1083.59   41.20
   1  -5  -2 1003.30   39.60
   1  -5  -2 1049.40   39.70
  -1   5   2 1049.40   39.90
  -1   5   2  991.30   39.70
  -1   5   2  995.00   39.80
  -1   5   2 1052.29   39.80
  -1   5   2 1083.29   40.40
  -1   5   2 1047.80   40.00
  -1   5   2 1048.60   39.80
   0  -5  -2    1.60    0.90
   0  -5  -2    5.50    1.40
   0  -5  -2    3.00    0.90
   0  -5  -2    2.20    1.00
   0  -5  -2    3.20    1.20
   0  -5  -2    3.80    1.90
   0   5   2    1.40    1.00
   0   5   2    1.40    1.10
   0   5   2    3.40    1.50
   0   5   2    2.90    1.40
   0   5   2    2.90    0.90
   0   5   2    2.10    1.10
   0   5   2    2.20    1.00
   0   5   2    1.60    1.80
   0   5   2    4.00    1.20
  -1  -5  -2  976.60   37.60
  -1  -5  -2  929.31   37.30
  -1  -5  -2 1019.30   38.10
  -1  -5  -2  960.60   38.00
  -1  -5  -2  925.61   37.50
  -1  -5  -2 1004.50   37.30
  -1  -5  -2  976.70   37.00
   1   5   2  989.50   37.50
   1   5   2  960.00   37.60
   1   5   2  940.41   37.50
   1   5   2  963.60   38.10
   1   5   2  989.70   37.60
   1   5   2  997.30   37.40
  -2  -5  -2  539.85   20.70
  -2  -5  -2  511.35   20.70
  -2  -5  -2  536.85   20.50
  -2  -5  -2  511.45   20.10
  -2  -5  -2  487.95   20.50
  -2  -5  -2  533.15   21.00
  -2  -5  -2  513.75   20.70
  -2  -5  -2  480.45   20.50
   2   5   2  509.85   20.70
   2   5   2  519.35   21.00
   2   5   2  522.85   20.60
   2   5   2  516.35   21.30
   2   5   2  501.65   20.70
   2   5   2  503.55   20.40
  -3  -5  -2   99.19    5.50
  -3  -5  -2   97.89    5.10
  -3  -5  -2  101.89    5.40
  -3  -5  -2  110.69    5.80
  -3  -5  -2  102.79    5.40
  -3  -5  -2   89.79    5.30
  -3  -5  -2  103.69    5.60
   3   5   2   95.69    5.20
   3   5   2  103.99    5.70
   3   5   2   96.79    5.40
   3   5   2  106.29    5.70
   3   5   2  105.29    5.50
   3   5   2  104.29    5.40
  -4  -5  -2  359.86   14.80
  -4  -5  -2  358.06   14.70
  -4  -5  -2  312.07   13.50
  -4  -5  -2  352.76   14.60
  -4  -5  -2  318.47   14.40
  -4  -5  -2  332.77   14.40
  -4  -5  -2  333.77   13.70
  -4  -5  -2  345.07   14.70
   4   5   2  322.97   14.60
   4   5   2  341.97   14.30
   4   5   2  346.87   14.40
   4   5   2  350.56   14.70
   4   5   2  344.47   14.60
  -5  -5  -2  982.10   39.10
  -5  -5  -2 1069.69   39.20
  -5  -5  -2  876.71   38.10
  -5  -5  -2  994.10   39.10
  -5  -5  -2  976.00   39.00
  -5  -5  -2  986.90   37.70
  -5  -5  -2  991.00   39.50
  -5  -5  -2  990.10   39.10
   5   5   2 1047.50   39.10
   5   5   2  959.30   38.70
   5   5   2  995.60   38.90
   5   5   2  997.30   39.10
   5   5   2 1031.10   39.30
   5   5   2  991.50   38.90
  -6  -5  -2  157.98    8.60
  -6  -5  -2  152.48    8.30
  -6  -5  -2  157.58    7.80
  -6  -5  -2  145.39    8.20
  -6  -5  -2  176.18    8.60
  -6  -5  -2  162.68    8.30
   6   5   2  164.58    8.20
   6   5   2  151.38    8.30
   6   5   2  163.08    8.10
   6   5   2  173.48    8.80
   6   5   2  159.48    8.50
   6   5   2  151.88    7.90
  -7  -5  -2  201.18   10.40
  -7  -5  -2  210.78   10.30
  -7  -5  -2  202.58   10.20
  -7  -5  -2  205.78   10.30
  -7  -5  -2  212.08   10.30
   7   5   2  214.68   10.50
   7   5   2  196.48   10.10
   7   5   2  193.58    9.90
   7   5   2  198.88    9.80
   7   5   2  201.18   10.00
  -8  -5  -2   36.70    4.60
  -8  -5  -2   43.40    4.90
  -8  -5  -2   51.29    5.30
  -8  -5  -2   42.90    5.30
   8   5   2   45.30    4.50
   8   5   2   49.70    5.00
   8   5   2   46.20    7.50
   8   5   2   44.60    4.30
   8   5   2   53.19    5.80
  -9  -5  -2   81.39    6.50
  -9  -5  -2   74.89    6.30
  -9  -5  -2   70.99    6.20
  -9  -5  -2   85.49    7.00
  -9  -5  -2   84.19    6.90
   9   5   2  100.79   12.50
   9   5   2   86.79    6.50
   9   5   2   87.69    5.90
   9   5   2   74.69    5.60
 -10  -5  -2   51.29    6.30
 -10  -5  -2   53.99    5.90
 -10  -5  -2   47.50    5.90
 -10  -5  -2   48.60    5.70
  10   5   2   58.99    5.00
  10   5   2   54.39    4.90
  10   5   2   52.49    6.80
  10   5   2   58.99    6.00
 -11  -5  -2   -1.70    3.80
 -11  -5  -2    1.60    3.30
 -11  -5  -2    5.50    4.10
 -11  -5  -2    1.50    3.70
  11   5   2   -5.70    2.80
  11   5   2   -2.10    3.00
  11   5   2    0.40    3.80
  11   5   2    0.70    4.40
  11   5   2   -1.00    2.90
  11   5   2    0.80    2.50
 -12  -5  -2    2.90    3.60
 -12  -5  -2   13.20    4.00
 -12  -5  -2   11.40    5.40
 -12  -5  -2   10.00    4.20
  12   5   2    5.50    4.40
  12   5   2    1.40    5.10
  12   5   2   -3.10    1.80
  12   5   2    8.40    4.00
 -13  -5  -2   12.00    4.50
 -13  -5  -2   19.10    5.40
  13   5   2   10.90    4.80
  13   5   2   20.90   10.00
   9  -6  -2   20.00    5.60
   9  -6  -2   18.10    5.40
  -9   6   2   19.40    4.80
  -9   6   2   21.20    3.50
  -9   6   2   13.70    5.20
   8  -6  -2   40.70    6.40
   8  -6  -2   45.90    6.70
  -8   6   2   39.50    3.70
  -8   6   2   54.29    6.90
  -8   6   2   34.30    5.70
   7  -6  -2    9.50    4.20
   7  -6  -2   12.60    4.40
  -7   6   2   10.50    1.30
  -7   6   2   10.40    1.30
  -7   6   2   10.60    2.30
  -7   6   2    3.60    3.20
  -7   6   2   10.90    1.80
  -7   6   2    8.00    4.50
   6  -6  -2   46.10    6.30
   6  -6  -2   49.60    5.80
   6  -6  -2   44.40    5.00
  -6   6   2   40.50    5.00
  -6   6   2   39.40    3.30
  -6   6   2   39.00    2.80
  -6   6   2   39.90    2.90
  -6   6   2   45.00    5.90
   5  -6  -2  220.98   11.70
   5  -6  -2  235.18   12.80
   5  -6  -2  236.28   11.50
  -5   6   2  220.88   11.40
  -5   6   2  232.98   12.30
  -5   6   2  232.48    9.70
  -5   6   2  225.68    9.80
  -5   6   2  228.98    9.30
  -5   6   2  228.38    9.10
   4  -6  -2  124.89    7.30
   4  -6  -2  133.59    8.70
  -4   6   2  135.19    6.10
  -4   6   2  117.29    8.00
  -4   6   2  122.69    6.00
  -4   6   2  133.29    5.80
  -4   6   2  128.09    6.00
  -4   6   2  125.19    5.80
  -4   6   2  130.59    5.60
  -4   6   2  123.99    7.20
   3  -6  -2  589.74   24.10
   3  -6  -2  636.24   25.60
  -3   6   2  577.14   22.80
  -3   6   2  591.24   23.00
  -3   6   2  579.24   23.10
  -3   6   2  559.74   23.00
  -3   6   2  580.64   23.70
  -3   6   2  598.54   24.90
   2  -6  -2  370.26   15.50
   2  -6  -2  413.16   18.10
   2  -6  -2  376.06   15.50
   2  -6  -2  384.56   16.90
  -2   6   2  441.56   16.00
  -2   6   2  437.16   16.30
  -2   6   2  387.56   16.10
  -2   6   2  409.36   16.90
  -2   6   2  398.56   16.90
  -2   6   2  397.66   16.00
  -2   6   2  387.16   16.30
  -2   6   2  399.06   16.10
   1  -6  -2  332.27   13.40
   1  -6  -2  323.57   13.30
   1  -6  -2  336.57   14.30
   1  -6  -2  325.07   15.10
  -1   6   2  311.97   13.30
  -1   6   2  314.87   13.60
  -1   6   2  342.27   13.60
  -1   6   2  319.17   13.70
  -1   6   2  359.86   13.80
  -1   6   2  331.47   13.70
  -1   6   2  331.97   13.40
   0  -6  -2  553.44   23.20
   0  -6  -2  543.45   21.40
   0  -6  -2  528.95   21.70
   0  -6  -2  530.95   21.90
   0  -6  -2  555.94   21.40
   0  -6  -2  533.45   22.00
   0  -6  -2  570.54   21.40
   0  -6  -2  586.44   22.80
   0   6   2  549.85   22.10
   0   6   2  551.24   21.40
   0   6   2  557.84   21.90
   0   6   2  556.14   22.20
   0   6   2  608.34   22.20
  -1  -6  -2  156.08    7.10
  -1  -6  -2  153.88    6.40
  -1  -6  -2  144.39    6.30
  -1  -6  -2  168.78    8.10
  -1  -6  -2  146.49    7.30
  -1  -6  -2  158.58    7.00
  -1  -6  -2  162.38    8.10
  -1  -6  -2  149.79    7.20
   1   6   2  156.78    7.40
   1   6   2  153.58    7.10
   1   6   2  179.98    7.80
   1   6   2  156.28    7.40
   1   6   2  141.89    7.30
   1   6   2  149.39    8.00
  -2  -6  -2  125.59    7.00
  -2  -6  -2  121.69    6.70
  -2  -6  -2  130.89    5.80
  -2  -6  -2  126.69    6.60
  -2  -6  -2  129.69    6.40
  -2  -6  -2  128.49    6.70
  -2  -6  -2  140.99    6.50
   2   6   2  129.29    7.10
   2   6   2  132.49    6.40
   2   6   2  127.89    6.60
   2   6   2  130.79    6.50
   2   6   2  136.89    6.90
  -3  -6  -2  738.03   29.00
  -3  -6  -2  738.13   28.60
  -3  -6  -2  730.53   28.60
  -3  -6  -2  696.53   28.30
  -3  -6  -2  728.73   28.60
  -3  -6  -2  735.23   28.40
  -3  -6  -2  653.53   26.80
  -3  -6  -2  697.93   28.40
   3   6   2  704.03   28.30
   3   6   2  710.63   28.60
   3   6   2  737.13   28.50
   3   6   2  711.13   28.70
   3   6   2  721.63   28.90
  -4  -6  -2    4.30    2.20
  -4  -6  -2    8.10    2.30
  -4  -6  -2    2.90    1.60
  -4  -6  -2    4.60    2.30
  -4  -6  -2    4.10    1.90
  -4  -6  -2    3.30    1.00
  -4  -6  -2    8.80    2.30
   4   6   2    3.40    1.70
   4   6   2    2.70    2.50
   4   6   2    3.40    2.00
   4   6   2    3.20    2.20
   4   6   2    5.70    2.00
  -5  -6  -2  864.21   35.20
  -5  -6  -2  799.22   34.10
  -5  -6  -2  888.61   34.50
  -5  -6  -2  906.21   34.40
  -5  -6  -2  773.02   32.90
  -5  -6  -2  848.12   34.00
  -5  -6  -2  844.02   32.90
   5   6   2  883.21   34.30
   5   6   2  904.91   34.20
   5   6   2  850.01   35.30
   5   6   2  841.62   34.20
   5   6   2  850.21   34.50
   5   6   2  870.31   34.10
  -6  -6  -2  111.79    4.70
  -6  -6  -2  113.99    6.80
  -6  -6  -2   97.19    6.40
  -6  -6  -2  112.49    6.70
  -6  -6  -2  104.39    6.60
  -6  -6  -2  103.69    6.90
  -6  -6  -2  110.09    6.90
   6   6   2  115.69    6.80
   6   6   2  108.59    6.90
   6   6   2  116.49    6.90
   6   6   2  104.09    6.60
   6   6   2  113.29    6.50
   6   6   2   99.19    6.20
  -7  -6  -2  103.69    6.90
  -7  -6  -2  102.09    7.10
  -7  -6  -2  104.79    6.90
  -7  -6  -2  119.19    7.20
   7   6   2   97.09    6.90
   7   6   2  114.09    7.00
   7   6   2  103.69    6.60
   7   6   2   90.69    6.90
  -8  -6  -2  237.98   11.70
  -8  -6  -2  217.28   11.60
  -8  -6  -2  224.28   11.80
   8   6   2  228.18   12.10
   8   6   2  233.98   11.50
   8   6   2  218.18   11.60
   8   6   2  211.48   10.90
  -9  -6  -2   95.99    7.10
  -9  -6  -2   86.29    7.30
  -9  -6  -2   79.09    6.90
  -9  -6  -2   84.99    7.30
   9   6   2   89.89    7.10
   9   6   2   91.39    6.60
   9   6   2  101.79    7.10
 -10  -6  -2   22.30    4.40
 -10  -6  -2   23.20    6.80
 -10  -6  -2   14.30    4.50
 -10  -6  -2   15.70    4.10
  10   6   2   17.90    4.80
  10   6   2   17.90    3.60
  10   6   2   17.20    4.20
 -11  -6  -2   66.59    7.30
 -11  -6  -2   87.69    7.30
 -11  -6  -2   83.29    7.80
 -11  -6  -2   96.29    8.40
  11   6   2   82.89    6.30
  11   6   2  101.99    9.30
  11   6   2   73.99    7.10
 -12  -6  -2   13.60    5.20
 -12  -6  -2    9.80    4.40
 -12  -6  -2   11.90    4.80
 -12  -6  -2   19.90    4.70
  12   6   2   14.60    5.10
  12   6   2   22.30    7.30
  12   6   2   11.20    5.50
  12   6   2   12.00    3.40
 -13  -6  -2   27.10    5.60
 -13  -6  -2   27.70    5.80
 -13  -6  -2   16.40    4.70
  13   6   2   33.80    6.40
  -9   7   2    8.90    4.20
  -9   7   2   15.70    5.40
   8  -7  -2   10.00    4.90
  -8   7   2    8.20    2.50
  -8   7   2   18.30    4.60
  -8   7   2    4.80    5.00
   7  -7  -2  117.09    9.50
  -7   7   2   99.19    5.50
  -7   7   2  104.09    7.80
  -7   7   2  121.89   10.10
  -7   7   2  106.89    4.70
  -7   7   2   91.29    4.50
   6  -7  -2    6.60    4.10
   6  -7  -2    0.40    3.10
  -6   7   2    0.90    1.40
  -6   7   2    0.20    1.30
  -6   7   2   -1.20    3.80
  -6   7   2    2.00    3.10
  -6   7   2   -0.30    2.00
  -6   7   2    2.40    1.70
   5  -7  -2  182.18   11.00
   5  -7  -2  168.48    9.50
  -5   7   2  148.29    7.40
  -5   7   2  167.68    7.50
  -5   7   2  164.58    7.60
  -5   7   2  171.98   10.20
  -5   7   2  164.28    7.20
  -5   7   2  144.79    8.90
   4  -7  -2  247.58   12.90
   4  -7  -2  230.48   11.40
  -4   7   2  202.08   11.80
  -4   7   2  232.08    9.80
  -4   7   2  216.08    9.60
  -4   7   2  211.38   10.60
  -4   7   2  209.28    9.30
  -4   7   2  220.48    9.00
   3  -7  -2   58.09    5.40
   3  -7  -2   53.89    6.20
  -3   7   2   47.60    3.50
  -3   7   2   52.89    3.20
  -3   7   2   53.59    5.80
  -3   7   2   44.50    3.50
  -3   7   2   52.29    3.40
  -3   7   2   51.09    4.00
   2  -7  -2    6.50    1.00
   2  -7  -2    4.10    1.00
   2  -7  -2    5.80    2.70
   2  -7  -2    6.30    3.40
  -2   7   2    5.30    1.80
  -2   7   2    5.00    1.70
  -2   7   2    9.10    3.20
  -2   7   2    7.20    2.00
  -2   7   2    6.40    1.90
  -2   7   2    7.80    1.70
  -2   7   2    8.40    1.70
   1  -7  -2  529.25   23.40
   1  -7  -2  548.75   22.60
   1  -7  -2  499.75   21.20
  -1   7   2  508.65   21.10
  -1   7   2  520.75   21.70
  -1   7   2  566.34   21.60
  -1   7   2  581.04   21.90
  -1   7   2  573.04   23.30
  -1   7   2  543.25   21.80
  -1   7   2  551.44   21.60
   0  -7  -2    2.80    1.30
   0  -7  -2    3.10    2.30
   0  -7  -2    4.60    0.80
   0  -7  -2    4.40    1.40
   0  -7  -2    4.50    1.50
   0  -7  -2    2.80    2.60
   0   7   2    5.00    1.80
   0   7   2    1.40    1.90
   0   7   2    3.80    2.90
   0   7   2    3.30    1.70
   0   7   2    4.90    1.70
   0   7   2    2.80    1.60
  -1  -7  -2  298.17   12.50
  -1  -7  -2  273.97   12.00
  -1  -7  -2  300.17   13.00
  -1  -7  -2  288.37   11.70
  -1  -7  -2  309.77   14.60
  -1  -7  -2  309.87   14.00
  -1  -7  -2  286.07   12.90
  -1  -7  -2  308.27   12.50
   1   7   2  342.07   13.50
   1   7   2  310.57   13.20
   1   7   2  297.67   13.10
   1   7   2  324.77   13.00
   1   7   2  323.77   13.20
   1   7   2  279.87   13.80
  -2  -7  -2  113.79    6.60
  -2  -7  -2  105.49    6.50
  -2  -7  -2  106.89    5.90
  -2  -7  -2  111.19    4.90
  -2  -7  -2  112.09    5.90
  -2  -7  -2  110.99    6.20
   2   7   2  110.39    6.80
   2   7   2  109.49    5.90
   2   7   2  107.69    6.30
   2   7   2  127.19    6.30
   2   7   2  103.19    6.10
   2   7   2  133.19    6.50
  -3  -7  -2  428.46   18.50
  -3  -7  -2  449.56   19.10
  -3  -7  -2  407.16   18.20
  -3  -7  -2  438.86   18.60
  -3  -7  -2  425.06   18.50
  -3  -7  -2  442.26   18.20
  -3  -7  -2  427.66   17.40
   3   7   2  441.06   18.50
   3   7   2  455.05   19.20
   3   7   2  475.95   18.80
   3   7   2  450.65   18.80
  -4  -7  -2  379.06   15.50
  -4  -7  -2  365.56   15.10
  -4  -7  -2  341.07   15.40
  -4  -7  -2  347.07   15.60
  -4  -7  -2  319.27   13.70
  -4  -7  -2  360.96   15.70
  -4  -7  -2  369.06   16.10
   4   7   2  355.86   16.00
   4   7   2  353.56   15.50
   4   7   2  376.76   15.50
   4   7   2  353.96   15.90
  -5  -7  -2   20.10    3.40
  -5  -7  -2   17.40    3.20
  -5  -7  -2   20.40    3.50
  -5  -7  -2   13.40    2.20
  -5  -7  -2   17.00    3.40
  -5  -7  -2   19.00    3.10
  -5  -7  -2   17.30    3.20
  -5  -7  -2   14.50    1.80
   5   7   2   12.00    2.30
   5   7   2   10.50    3.10
   5   7   2   10.70    3.00
   5   7   2    7.50    2.00
   5   7   2   21.20    3.70
   5   7   2   17.30    4.70
  -6  -7  -2   68.49    4.20
  -6  -7  -2   79.89    5.90
  -6  -7  -2   72.29    3.90
  -6  -7  -2   69.69    5.50
  -6  -7  -2   73.99    6.00
   6   7   2   72.69    6.00
   6   7   2   70.39    6.20
   6   7   2   78.19    5.70
   6   7   2   74.29    5.80
  -7  -7  -2   39.00    4.90
  -7  -7  -2   37.20    3.60
  -7  -7  -2   45.30    5.20
  -7  -7  -2   30.10    4.30
   7   7   2   50.29    5.20
   7   7   2   34.20    4.60
   7   7   2   24.10    4.00
  -8  -7  -2   11.20    3.60
  -8  -7  -2   10.10    3.60
  -8  -7  -2    6.70    3.40
   8   7   2   13.00    3.60
   8   7   2    5.10    3.10
   8   7   2   10.10    3.50
  -9  -7  -2   48.70    5.60
  -9  -7  -2   52.69    6.20
  -9  -7  -2   49.70    5.90
  -9  -7  -2   50.49    6.00
   9   7   2   53.19    7.30
   9   7   2   57.19    6.10
   9   7   2   48.40    5.30
   9   7   2   61.39    6.30
 -10  -7  -2   51.69    6.20
 -10  -7  -2   60.29    9.80
 -10  -7  -2   50.79    6.30
 -10  -7  -2   56.89    6.70
  10   7   2   51.79    5.90
  10   7   2   53.89    6.90
  10   7   2   66.79    7.00
 -11  -7  -2   -1.20    3.60
 -11  -7  -2   -0.20    3.90
 -11  -7  -2   -0.90    3.50
 -11  -7  -2    5.00    4.00
  11   7   2   -2.30    3.30
  11   7   2    1.60    4.60
 -12  -7  -2   40.40    6.20
 -12  -7  -2   33.30    5.90
 -12  -7  -2   29.00    5.50
 -12  -7  -2   27.70    5.60
  12   7   2   30.90    4.70
  12   7   2   34.40    7.00
  12   7   2   26.50    5.20
 -13  -7  -2   -0.20    4.10
  13   7   2    1.70    3.40
  13   7   2   -1.90    4.70
  13   7   2    0.10    2.70
   8  -8  -2    8.50    7.20
  -8   8   2    5.80    4.00
  -8   8   2    8.60    5.40
   7  -8  -2    9.30    4.40
   7  -8  -2    5.00    5.10
  -7   8   2    6.30    3.80
  -7   8   2    8.40    4.60
  -7   8   2   12.30    2.30
   6  -8  -2  117.19    9.70
   6  -8  -2   99.79    7.90
  -6   8   2   87.99    5.30
  -6   8   2   93.09    5.30
  -6   8   2   95.09    7.20
  -6   8   2   96.59    8.50
  -6   8   2   97.49    5.10
   5  -8  -2   78.79    8.20
   5  -8  -2   84.19    7.20
  -5   8   2   96.69    6.50
  -5   8   2   71.29    4.20
  -5   8   2   78.19    7.60
  -5   8   2   75.09    4.70
  -5   8   2   75.29    4.70
  -5   8   2   68.99    4.50
   4  -8  -2    3.50    3.10
   4  -8  -2    5.70    4.00
  -4   8   2    0.80    1.50
  -4   8   2    3.30    2.10
  -4   8   2    2.90    3.50
  -4   8   2    0.90    1.10
  -4   8   2    0.80    1.90
  -4   8   2    4.70    1.70
  -4   8   2    1.70    1.10
   3  -8  -2  295.57   14.10
   3  -8  -2  282.57   15.20
  -3   8   2  323.97   12.90
  -3   8   2  320.87   12.40
  -3   8   2  276.17   12.50
  -3   8   2  285.77   12.10
  -3   8   2  261.17   12.50
  -3   8   2  266.77   14.60
   2  -8  -2  213.18   10.70
   2  -8  -2  184.08    7.60
   2  -8  -2  184.48    8.10
   2  -8  -2  220.18   11.70
  -2   8   2  195.28    8.90
  -2   8   2  183.28   10.80
  -2   8   2  195.08    8.80
  -2   8   2  198.08    9.20
  -2   8   2  187.98    8.60
  -2   8   2  190.68    9.20
  -2   8   2  208.28    8.90
   1  -8  -2   12.70    3.40
   1  -8  -2    8.10    1.70
   1  -8  -2   15.50    4.20
  -1   8   2   10.30    2.10
  -1   8   2    8.40    2.30
  -1   8   2    9.70    2.20
  -1   8   2   11.00    2.30
  -1   8   2    9.50    2.10
  -1   8   2   10.30    3.50
  -1   8   2    4.60    2.40
   0  -8  -2   68.59    6.20
   0  -8  -2   60.59    4.00
   0  -8  -2   51.29    3.80
   0  -8  -2   57.39    5.50
   0   8   2   65.39    4.50
   0   8   2   62.99    4.60
   0   8   2   59.19    6.10
   0   8   2   61.99    4.10
   0   8   2   62.09    4.50
   0   8   2   62.99    4.50
  -1  -8  -2    2.70    1.50
  -1  -8  -2    1.10    3.10
  -1  -8  -2    1.90    1.70
  -1  -8  -2   -3.10    2.40
  -1  -8  -2    0.20    1.50
  -1  -8  -2    2.70    1.40
   1   8   2   -1.00    2.40
   1   8   2    0.40    2.00
   1   8   2    2.00    2.10
  -2  -8  -2  172.38    8.40
  -2  -8  -2  185.78    8.50
  -2  -8  -2  172.28    8.80
  -2  -8  -2  187.28    9.70
  -2  -8  -2  183.78    9.00
   2   8   2  185.68    9.30
   2   8   2  178.58    9.80
   2   8   2  170.68    8.70
   2   8   2  186.68    9.10
   2   8   2  184.58    9.10
   2   8   2  181.58    9.10
  -3  -8  -2  229.78   10.40
  -3  -8  -2  194.18   10.10
  -3  -8  -2  228.18    9.10
  -3  -8  -2  227.68   10.80
  -3  -8  -2  217.58   10.70
   3   8   2  218.98   10.90
   3   8   2  214.88   11.30
   3   8   2  245.88   10.90
   3   8   2  210.88   10.40
   3   8   2  212.58   10.30
   3   8   2  210.38   10.60
  -4  -8  -2   91.59    6.20
  -4  -8  -2   91.89    5.00
  -4  -8  -2   93.69    6.40
  -4  -8  -2   94.99    5.90
   4   8   2   89.89    6.40
   4   8   2   95.19    6.50
   4   8   2  102.29    6.60
  -5  -8  -2  388.36   15.70
  -5  -8  -2  384.26   16.90
  -5  -8  -2  333.37   14.50
  -5  -8  -2  394.36   16.50
  -5  -8  -2  358.16   16.40
   5   8   2  383.06   17.00
   5   8   2  376.36   17.00
   5   8   2  360.96   16.70
   5   8   2  358.16   16.60
  -6  -8  -2  177.38    8.10
  -6  -8  -2  186.98   10.10
  -6  -8  -2  195.08    9.80
  -6  -8  -2  153.68    7.70
   6   8   2  176.58    9.60
   6   8   2  186.68   10.00
   6   8   2  166.58   10.00
  -7  -8  -2   16.20    3.90
  -7  -8  -2    4.60    3.50
  -7  -8  -2   11.00    3.60
  -7  -8  -2    5.50    1.90
  -7  -8  -2    7.60    2.60
   7   8   2    8.10    3.60
   7   8   2    5.50    3.10
   7   8   2    9.80    3.60
  -8  -8  -2  142.89    9.10
  -8  -8  -2  136.49    8.40
  -8  -8  -2  140.39    8.90
  -8  -8  -2  132.19    9.20
   8   8   2  133.29    9.10
   8   8   2  144.79    8.80
   8   8   2  152.08    9.30
  -9  -8  -2   -2.20    3.00
  -9  -8  -2   -3.70    3.50
  -9  -8  -2   -0.40    3.30
   9   8   2   -3.10    3.20
   9   8   2    1.00    3.50
   9   8   2   -1.80    2.90
   9   8   2    2.70    3.70
 -10  -8  -2   26.40    4.90
 -10  -8  -2   25.30    4.90
 -10  -8  -2   32.60    5.60
 -10  -8  -2   28.70    5.10
  10   8   2   21.50    4.40
  10   8   2   25.00    5.20
  10   8   2   29.40    5.30
  10   8   2   24.40    5.10
 -11  -8  -2   11.70    4.30
 -11  -8  -2    8.30    4.00
 -11  -8  -2   16.10    4.70
 -11  -8  -2   12.30    4.70
  11   8   2   19.80    4.20
  11   8   2   16.60    5.30
  11   8   2   14.80    4.50
 -12  -8  -2   -4.50    3.70
 -12  -8  -2    1.70    4.00
 -12  -8  -2    1.00    4.30
  12   8   2    1.70    3.70
  12   8   2   -1.00    4.60
  12   8   2    2.60    3.70
   7  -9  -2   18.80    5.40
   7  -9  -2   12.30    5.70
  -7   9   2    6.40    3.50
  -7   9   2   13.30    5.90
   6  -9  -2    1.80    3.90
   6  -9  -2   -1.20    5.00
  -6   9   2   -5.30    2.00
  -6   9   2   -3.80    2.70
  -6   9   2   -0.20    1.70
  -6   9   2   -2.70    4.10
   5  -9  -2   37.50    5.50
   5  -9  -2   34.50    6.70
  -5   9   2   25.50    3.70
  -5   9   2   28.70    3.30
  -5   9   2   34.40    6.00
   4  -9  -2  226.68   13.70
   4  -9  -2  219.08   12.00
  -4   9   2  198.08    9.80
  -4   9   2  202.48    8.30
  -4   9   2  197.18    8.20
  -4   9   2  209.68   12.60
  -4   9   2  208.78    9.70
   3  -9  -2    5.00    4.10
   3  -9  -2   10.00    3.90
  -3   9   2    6.30    1.90
  -3   9   2   10.40    2.10
  -3   9   2    8.30    3.20
  -3   9   2    6.10    2.50
  -3   9   2    5.30    1.70
  -3   9   2    3.40    4.10
   2  -9  -2  367.36   18.20
   2  -9  -2  393.16   17.40
  -2   9   2  342.67   14.20
  -2   9   2  347.17   15.60
  -2   9   2  355.16   15.60
  -2   9   2  365.56   15.20
  -2   9   2  376.66   15.20
  -2   9   2  369.56   17.70
  -2   9   2  350.26   15.30
   1  -9  -2    4.00    3.70
   1  -9  -2    2.70    1.40
   1  -9  -2    2.50    1.40
  -1   9   2    1.20    1.90
  -1   9   2    0.80    1.90
  -1   9   2    1.90    2.20
  -1   9   2    3.50    2.00
  -1   9   2    3.10    2.00
  -1   9   2    5.80    3.70
   0  -9  -2  387.96   17.40
   0  -9  -2  370.66   17.10
   0   9   2  369.06   18.60
   0   9   2  352.26   15.80
   0   9   2  377.96   15.60
   0   9   2  336.97   17.10
   0   9   2  353.06   15.70
   0   9   2  350.96   15.80
  -1  -9  -2   16.10    2.70
  -1  -9  -2   15.30    1.70
  -1  -9  -2   10.80    1.60
  -1  -9  -2   15.30    4.00
  -1  -9  -2   15.90    4.30
   1   9   2   15.80    3.00
   1   9   2   14.30    2.90
   1   9   2   10.10    4.00
   1   9   2   18.00    3.10
  -2  -9  -2   16.50    4.00
  -2  -9  -2   14.50    2.90
  -2  -9  -2   14.20    2.50
  -2  -9  -2   16.90    2.60
   2   9   2   18.10    3.40
   2   9   2   18.70    3.50
   2   9   2   17.50    3.50
   2   9   2   14.50    4.00
  -3  -9  -2  184.38   10.00
  -3  -9  -2  179.68    9.10
  -3  -9  -2  174.68    9.50
  -3  -9  -2  179.28    9.10
   3   9   2  178.58   10.30
   3   9   2  202.98    9.90
   3   9   2  184.48   10.00
  -4  -9  -2  443.56   17.90
  -4  -9  -2  471.75   19.80
  -4  -9  -2  431.06   19.50
  -4  -9  -2  498.75   19.80
  -4  -9  -2  455.55   18.10
  -4  -9  -2  460.15   20.00
   4   9   2  479.15   20.80
   4   9   2  444.16   20.20
   4   9   2  453.15   20.10
  -5  -9  -2   32.30    3.10
  -5  -9  -2   34.30    4.80
  -5  -9  -2   36.40    3.00
  -5  -9  -2   28.10    3.60
  -5  -9  -2   36.00    4.50
   5   9   2   30.90    4.50
   5   9   2   33.70    4.90
   5   9   2   28.20    4.80
   5   9   2   29.80    4.80
  -6  -9  -2  346.27   16.30
  -6  -9  -2  351.36   15.90
  -6  -9  -2  345.37   14.70
  -6  -9  -2  296.77   13.50
  -6  -9  -2  345.47   14.70
   6   9   2  368.16   16.60
   6   9   2  356.56   16.60
   6   9   2  345.27   16.10
  -7  -9  -2   47.10    4.50
  -7  -9  -2   46.30    5.50
  -7  -9  -2   44.40    4.90
  -7  -9  -2   48.70    5.80
   7   9   2   41.80    5.20
   7   9   2   46.60    5.90
   7   9   2   51.29    6.20
  -8  -9  -2   14.80    3.40
  -8  -9  -2   12.50    4.40
  -8  -9  -2   11.60    4.10
   8   9   2   16.10    4.50
   8   9   2   13.40    4.00
   8   9   2   12.70    4.50
  -9  -9  -2   23.60    4.60
  -9  -9  -2   27.70    8.10
  -9  -9  -2   14.90    3.80
   9   9   2   19.30    4.40
   9   9   2   21.20    4.90
   9   9   2   37.80    6.10
   9   9   2   19.90    4.70
 -10  -9  -2   16.30    4.30
 -10  -9  -2   19.90    5.30
 -10  -9  -2   18.70    4.70
  10   9   2   18.10    7.40
  10   9   2   13.90    4.70
  10   9   2   17.80    4.40
  10   9   2   14.40    5.00
 -11  -9  -2    2.10    4.30
 -11  -9  -2    3.00    4.00
 -11  -9  -2    0.50    3.50
  11   9   2    0.50    4.00
  11   9   2    4.10    4.30
  11   9   2    6.40    4.60
 -12  -9  -2   13.70    5.30
  12   9   2   24.90    6.10
  12   9   2   18.00    5.10
  12   9   2   22.60    5.60
   6 -10  -2   60.09    9.00
  -6  10   2   53.79    7.80
   5 -10  -2    8.80    6.10
   5 -10  -2    0.90    4.30
  -5  10   2    5.40    2.30
  -5  10   2    1.80    4.30
  -5  10   2    5.40    2.50
   4 -10  -2    4.60    5.20
   4 -10  -2    8.50    4.30
  -4  10   2    9.30    2.70
  -4  10   2    2.60    1.80
  -4  10   2    8.50    4.80
   3 -10  -2   57.89    7.80
   3 -10  -2   58.49    6.80
  -3  10   2   51.69    3.60
  -3  10   2   58.69    7.40
   2 -10  -2   12.90    5.00
   2 -10  -2   10.80    4.50
  -2  10   2    9.60    2.90
  -2  10   2    9.70    4.60
  -2  10   2    8.60    2.20
  -2  10   2    9.10    2.30
   1 -10  -2  116.29    9.50
   1 -10  -2  117.99    8.80
  -1  10   2  132.99    6.80
  -1  10   2  122.89    7.20
  -1  10   2  101.89    6.60
  -1  10   2  106.39    8.70
   0 -10  -2  102.69    5.70
   0 -10  -2  102.69    8.00
   0 -10  -2  115.59    8.80
   0  10   2   95.09    8.10
   0  10   2   99.49    6.50
   0  10   2   99.99    6.70
   0  10   2   96.39    6.40
  -1 -10  -2  284.37   12.60
  -1 -10  -2  275.77   14.50
  -1 -10  -2  301.37   14.80
   1  10   2  277.37   13.30
   1  10   2  274.07   13.10
   1  10   2  269.97   13.20
   1  10   2  255.57   14.40
  -2 -10  -2  387.86   17.30
  -2 -10  -2  414.06   19.10
  -2 -10  -2  393.76   18.70
   2  10   2  400.86   18.90
   2  10   2  381.46   17.60
   2  10   2  404.96   17.90
   2  10   2  384.96   17.60
  -3 -10  -2   90.39    7.00
  -3 -10  -2   98.19    5.80
  -3 -10  -2   87.19    5.90
  -3 -10  -2   84.09    6.40
   3  10   2   89.79    6.70
   3  10   2   86.49    7.40
   3  10   2   88.79    6.80
  -4 -10  -2  105.19    6.40
  -4 -10  -2  106.49    7.10
  -4 -10  -2   89.09    7.60
  -4 -10  -2   80.29    6.00
   4  10   2   88.09    6.90
   4  10   2   94.99    7.80
   4  10   2   88.99    7.00
   4  10   2   91.79    7.10
  -5 -10  -2  302.67   12.40
  -5 -10  -2  298.27   14.80
  -5 -10  -2  295.97   12.60
  -5 -10  -2  312.97   14.40
  -5 -10  -2  317.37   14.30
   5  10   2  299.27   14.90
   5  10   2  320.67   15.50
   5  10   2  311.27   15.60
  -6 -10  -2  105.69    6.80
  -6 -10  -2  116.89    6.40
  -6 -10  -2  110.79    8.40
  -6 -10  -2  109.99    6.00
  -6 -10  -2  123.99    8.20
   6  10   2  111.39    8.50
   6  10   2  115.79    8.60
   6  10   2  106.89    8.00
  -7 -10  -2   91.59    8.60
  -7 -10  -2   95.59    7.50
  -7 -10  -2  103.89    8.20
   7  10   2   97.89    8.40
  -8 -10  -2   73.09    5.60
  -8 -10  -2   60.19    6.70
  -8 -10  -2   58.79    6.80
   8  10   2   74.89    7.70
   8  10   2   59.19    7.80
   8  10   2   57.69    6.50
  -9 -10  -2   -2.90    3.60
  -9 -10  -2   -4.10    4.00
  -9 -10  -2   -2.40    2.60
   9  10   2   -2.70    3.80
   9  10   2   -4.00    3.30
   9  10   2    0.70    4.00
   9  10   2   -0.70    3.60
 -10 -10  -2   36.60    6.10
 -10 -10  -2   41.80    5.30
 -10 -10  -2   31.90    6.00
  10  10   2   41.60    6.50
  10  10   2   39.40    5.80
  10  10   2   34.90    6.00
  10  10   2   34.10    5.60
 -11 -10  -2   32.40    5.20
 -11 -10  -2   26.60    5.50
 -11 -10  -2   34.10    6.40
  11  10   2   32.30    6.00
  11  10   2   39.00    6.50
  11  10   2   34.80    6.10
  11  10   2   32.10    6.00
 -12 -10  -2    7.70    4.90
 -12 -10  -2   -5.10    4.40
 -12 -10  -2    5.90    5.10
   5 -11  -2   15.80    6.50
  -5  11   2    0.70    5.20
   4 -11  -2    7.00    5.80
   4 -11  -2   -0.30    4.30
  -4  11   2    5.70    2.70
  -4  11   2   -3.40    4.40
  -4  11   2    4.00    2.60
   3 -11  -2   19.00    6.20
   3 -11  -2   23.60    5.60
  -3  11   2   15.90    2.00
  -3  11   2   16.60    2.00
  -3  11   2   15.60    3.30
  -3  11   2   11.40    5.40
   2 -11  -2   13.90    5.40
   2 -11  -2   15.50    5.00
  -2  11   2    9.10    2.40
  -2  11   2   16.90    3.30
  -2  11   2   14.70    2.60
  -2  11   2   14.90    5.40
   1 -11  -2   -0.90    4.20
   1 -11  -2   -1.40    0.70
   1 -11  -2    2.80    4.40
  -1  11   2   -1.10    1.90
  -1  11   2    0.80    3.00
  -1  11   2   -1.00    4.10
  -1  11   2    0.60    2.30
   0 -11  -2   32.80    6.10
   0 -11  -2   34.80    6.10
   0  11   2   39.10    6.80
   0  11   2   43.40    4.50
   0  11   2   30.80    3.90
   0  11   2   42.50    4.90
  -1 -11  -2   68.69    7.70
  -1 -11  -2   80.39    7.70
   1  11   2   63.59    5.80
   1  11   2   64.29    5.80
  -2 -11  -2   41.40    6.40
  -2 -11  -2   44.00    6.10
  -2 -11  -2   41.90    4.50
  -2 -11  -2   33.50    2.60
   2  11   2   46.80    6.90
   2  11   2   43.70    4.70
   2  11   2   42.50    5.10
  -3 -11  -2  230.18   11.90
  -3 -11  -2  241.38   13.30
  -3 -11  -2  229.68   10.90
  -3 -11  -2  252.87   11.40
  -3 -11  -2  258.17   14.10
   3  11   2  218.08   12.20
   3  11   2  233.58   12.40
   3  11   2  232.08   12.70
   3  11   2  275.77   15.20
  -4 -11  -2   89.79    7.30
  -4 -11  -2   90.39    7.00
  -4 -11  -2   90.89    6.30
   4  11   2   83.49    7.10
  -5 -11  -2    3.70    3.20
  -5 -11  -2    5.50    3.60
  -5 -11  -2    3.40    3.00
   5  11   2    5.00    3.70
   5  11   2   -0.50    3.50
   5  11   2    7.20    4.60
  -6 -11  -2   33.50    4.30
  -6 -11  -2   29.10    5.40
  -6 -11  -2   34.50    4.90
   6  11   2   28.20    4.90
   6  11   2   29.20    5.30
   6  11   2   26.00    5.30
  -7 -11  -2    1.80    1.80
  -7 -11  -2    2.30    3.40
  -7 -11  -2    1.50    1.20
  -7 -11  -2   -1.20    3.50
   7  11   2   -1.10    3.90
   7  11   2   -1.60    3.50
   7  11   2   -2.80    3.30
  -8 -11  -2    6.50    4.60
   8  11   2   13.60    4.60
   8  11   2   17.40    5.20
   8  11   2   15.70    4.50
  -9 -11  -2   10.50    4.70
  -9 -11  -2   17.70    3.70
  -9 -11  -2   20.10    5.20
   9  11   2   22.40    5.40
   9  11   2   18.50    5.10
   9  11   2   21.20    5.70
 -10 -11  -2    0.10    3.30
 -10 -11  -2    3.00    4.30
 -10 -11  -2    3.70    4.20
  10  11   2    2.30    4.00
  10  11   2    0.10    3.90
  10  11   2    0.50    4.10
  10  11   2    0.80    4.50
 -11 -11  -2   -3.20    3.70
 -11 -11  -2    3.10    4.50
 -11 -11  -2    8.50    5.40
  11  11   2    3.00    4.50
  11  11   2   -0.80    4.10
   3 -12  -2    7.00    6.00
   3 -12  -2    5.70    7.60
  -3  12   2    5.30    5.20
  -3  12   2    4.60    1.30
   2 -12  -2   19.60    6.00
  -2  12   2   14.40    2.50
  -2  12   2    6.60    4.90
   1 -12  -2   60.69    7.80
   1 -12  -2   60.89    8.50
  -1  12   2   56.09    4.80
  -1  12   2   58.89    7.60
   0 -12  -2   71.39    8.70
   0 -12  -2   77.59    8.70
   0  12   2   69.19    5.80
   0  12   2   66.89    8.20
  -1 -12  -2   41.90    7.10
  -1 -12  -2   38.30    6.70
   1  12   2   34.80    4.70
   1  12   2   37.30    6.50
  -2 -12  -2  110.39    9.60
  -2 -12  -2   87.19    8.50
   2  12   2   78.29    6.70
   2  12   2   93.69    8.70
   2  12   2   87.19    7.20
  -3 -12  -2    9.50    4.30
  -3 -12  -2   11.90    5.10
   3  12   2   11.90    4.10
   3  12   2   10.20    4.90
   3  12   2    5.50    3.80
   3  12   2    4.80    3.40
  -4 -12  -2   30.60    4.60
  -4 -12  -2   29.10    5.20
  -4 -12  -2   32.50    6.60
  -4 -12  -2   38.10    4.30
   4  12   2   35.70    5.60
   4  12   2   33.60    5.30
   4  12   2   32.70    6.10
  -5 -12  -2   33.50    5.00
  -5 -12  -2   26.30    4.40
  -5 -12  -2   43.30    5.50
   5  12   2   30.80    5.40
   5  12   2   30.80    5.60
   5  12   2   47.50    6.90
  -6 -12  -2    0.00    3.40
  -6 -12  -2   -0.20    3.60
   6  12   2    0.40    3.50
   6  12   2   -1.90    3.90
   6  12   2    5.30    4.00
  -7 -12  -2   15.10    4.60
  -7 -12  -2   14.70    4.70
   7  12   2   19.40    5.20
   7  12   2   23.80    5.00
   7  12   2   37.90    6.40
  -8 -12  -2   17.20    5.10
  -8 -12  -2   12.10    4.50
   8  12   2   16.80    5.90
   8  12   2   13.10    5.10
   8  12   2   16.40    5.00
  -9 -12  -2   -3.50    4.20
  -9 -12  -2    5.10    4.50
  -9 -12  -2   -4.90    1.90
   9  12   2   -0.20    4.30
   9  12   2    2.20    4.10
   9  12   2    3.20    5.00
 -10 -12  -2   19.50    5.70
  10  12   2    9.60    5.20
  10  12   2   18.60    6.10
  10  12   2   23.20    5.00
  10  12   2   29.50    5.60
   1 -13  -2    0.80    5.20
   1 -13  -2    3.70    5.60
  -1  13   2    6.90    5.40
  -1  13   2    2.90    2.50
   0 -13  -2   49.70   11.10
   0  13   2   41.10    7.40
   0  13   2   28.20    4.00
  -1 -13  -2    3.20    5.00
  -1 -13  -2    8.20    5.00
   1  13   2    2.50    3.10
   1  13   2   -2.60    3.30
   1  13   2    0.20    4.80
  -2 -13  -2   12.00    5.30
  -2 -13  -2   -0.90    2.70
  -2 -13  -2    8.60    5.60
   2  13   2    7.70    3.90
   2  13   2   10.70    5.50
   2  13   2    5.90    3.40
  -3 -13  -2   21.30    6.60
  -3 -13  -2   26.30    5.70
   3  13   2   14.40    5.70
   3  13   2   19.80    4.50
   3  13   2   23.60    4.80
  -4 -13  -2   40.50    6.20
  -4 -13  -2   44.90    7.70
   4  13   2   41.40    7.00
   4  13   2   35.60    5.80
   4  13   2   32.60    5.60
  -5 -13  -2   -3.40    1.90
  -5 -13  -2    2.90    2.90
  -5 -13  -2   -0.50    5.30
  -5 -13  -2    3.20    3.90
   5  13   2    0.50    4.00
   5  13   2    2.50    3.90
   5  13   2    2.80    4.50
  -6 -13  -2   26.70    4.80
  -6 -13  -2   18.50    4.60
  -6 -13  -2   24.50    4.90
   6  13   2   20.80    5.40
   6  13   2   28.60    5.50
   6  13   2   32.80    6.70
  -7 -13  -2    4.10    5.10
  -7 -13  -2    1.40    4.00
   7  13   2    2.80    3.90
   7  13   2   -1.50    4.40
   7  13   2   -1.60    4.70
  -8 -13  -2   19.90    5.30
  -8 -13  -2   19.00    5.30
   8  13   2   31.10   10.70
  -9 -13  -2    2.40    6.90
  -9 -13  -2   12.00    5.30
   9  13   2   17.60    6.00
   9  13   2    7.90    5.00
   9  13   2    8.90    4.00
   9  13   2    8.00    4.70
  -2 -14  -2    9.30    6.50
  -2 -14  -2   10.60    5.80
   2  14   2   -2.30    7.70
   2  14   2    6.60    4.40
   2  14   2    5.60    4.00
  -3 -14  -2    4.70    6.00
  -3 -14  -2    3.30    5.30
   3  14   2    2.60    5.40
   3  14   2    5.80    5.10
  -4 -14  -2   96.09    9.40
  -4 -14  -2   77.19    9.90
   4  14   2   56.99    7.00
  -5 -14  -2   28.90    5.80
  -5 -14  -2   19.80    6.70
   5  14   2   30.80    6.80
   5  14   2   26.80    5.70
   5  14   2   24.60    8.90
  -6 -14  -2    8.80    4.00
  -6 -14  -2   -3.90    2.80
  -6 -14  -2    3.90    6.00
   6  14   2    2.50    4.50
   6  14   2    6.00    5.50
   6  13  -3   16.70    4.90
  -6 -13   3   -7.50    2.80
  -6 -13   3   -4.10    2.50
  -6 -13   3   15.30    6.20
  -6 -13   3   -0.80    3.00
   5  13  -3   55.59    6.60
   5  13  -3   46.70    8.30
   5  13  -3   58.39    7.40
  -5 -13   3   57.69    8.80
   4  13  -3   -0.70    4.00
   4  13  -3   -0.10    4.70
  -4 -13   3   -2.20    2.30
  -4 -13   3    0.00    5.50
   3  13  -3    5.80    3.50
   3  13  -3   12.00    4.30
   3  13  -3    6.30    4.70
  -3 -13   3   -0.40    5.50
  -3 -13   3    2.90    2.50
   2  13  -3   15.20    5.40
   2  13  -3   21.40    4.20
   2  13  -3   20.30    4.30
  -2 -13   3   11.40    6.30
   1  13  -3   22.30    5.70
   1  13  -3   11.80    3.90
   1  13  -3   21.80    4.10
  -1 -13   3   23.30    6.90
  -8 -12   3   -1.80    4.10
  -8 -12   3    1.20    4.10
  -8 -12   3   -0.10    4.70
   7  12  -3   34.00    5.60
   7  12  -3   38.20    6.10
   7  12  -3   38.90    6.70
  -7 -12   3   32.70    9.20
  -7 -12   3   29.30    5.30
   6  12  -3    4.10    4.30
   6  12  -3    0.70    3.60
   6  12  -3    8.60    4.70
  -6 -12   3   -1.90    1.80
  -6 -12   3   -1.80    3.50
  -6 -12   3    1.60    4.90
  -6 -12   3   -4.50    3.10
   5  12  -3   23.70    4.60
   5  12  -3   35.80    6.10
   5  12  -3   28.00    5.00
  -5 -12   3   37.60    7.40
  -5 -12   3   27.50    4.30
   4  12  -3   17.60    4.50
   4  12  -3   24.70    5.00
   4  12  -3   30.90    5.70
  -4 -12   3   36.80    7.20
   3  12  -3   32.90    4.90
   3  12  -3   37.50    5.20
   3  12  -3   35.70    5.90
  -3 -12   3   35.50    4.90
  -3 -12   3   40.00    7.10
   2  12  -3   -1.30    2.70
   2  12  -3    5.30    3.30
   2  12  -3    5.30    4.10
  -2 -12   3   -0.40    5.10
  -2 -12   3    7.70    3.80
   1  12  -3   36.30    4.40
   1  12  -3   33.90    6.10
  -1 -12   3   37.70    5.70
  -1 -12   3   40.40    8.20
   0  12  -3   -1.20    2.80
   0  12  -3    0.90    4.00
   0  12  -3    4.40    2.60
   0 -12   3    4.40    5.30
   0 -12   3    1.20    4.00
  -1  12  -3   35.50    4.50
  -1  12  -3   41.10    3.90
   1 -12   3   48.30    8.10
   1 -12   3   37.80    6.10
  -2  12  -3    9.50    4.30
   2 -12   3   22.10    6.30
   2 -12   3    7.90    5.30
  10  11  -3    5.20    4.30
  10  11  -3    9.00    8.20
 -10 -11   3    4.00    4.70
 -10 -11   3    2.70    4.50
 -10 -11   3   -1.00    2.80
   9  11  -3   -0.50    4.20
   9  11  -3   -2.00    4.30
   9  11  -3    1.10    4.40
  -9 -11   3    1.50    4.60
  -9 -11   3    0.10    4.10
  -9 -11   3    2.00    2.20
   8  11  -3   -0.70    4.00
   8  11  -3    1.00    4.40
   8  11  -3    3.10    4.50
  -8 -11   3    4.40    4.00
  -8 -11   3    5.40    4.60
   7  11  -3   32.60    6.00
   7  11  -3   35.10    5.90
   7  11  -3   39.00    5.60
  -7 -11   3   29.10    6.20
  -7 -11   3   24.90    4.60
  -7 -11   3   42.80    5.80
   6  11  -3   27.40    5.40
   6  11  -3   23.70    4.80
   6  11  -3   15.20    4.50
  -6 -11   3   13.40    5.30
  -6 -11   3   22.70    4.60
  -6 -11   3   12.90    4.70
   5  11  -3  116.29    8.40
   5  11  -3  107.59    8.40
   5  11  -3  101.29    7.60
  -5 -11   3   98.29    7.50
  -5 -11   3   92.99    7.70
  -5 -11   3  101.99    9.40
  -5 -11   3   95.59    7.60
   4  11  -3    5.00    3.40
   4  11  -3    7.40    4.20
   4  11  -3    9.20    3.80
  -4 -11   3    5.80    3.00
  -4 -11   3   13.70    5.00
  -4 -11   3    3.00    3.40
  -4 -11   3    6.50    3.10
  -4 -11   3    4.40    3.00
   2  11  -3   61.49    6.10
   2  11  -3   63.59    6.10
   2  11  -3   55.59    5.20
  -2 -11   3   52.19    7.40
  -2 -11   3   64.19    6.50
   1  11  -3   11.40    3.10
   1  11  -3   12.30    3.10
   1  11  -3   14.90    4.20
   1  11  -3   22.70    3.70
  -1 -11   3    9.30    5.10
  -1 -11   3   12.60    4.40
   0  11  -3   45.40    4.80
   0  11  -3   30.40    5.40
   0  11  -3   47.40    4.60
   0 -11   3   43.20    6.10
   0 -11   3   43.80    7.10
  -1  11  -3   29.60    3.90
  -1  11  -3   19.90    3.30
  -1  11  -3   23.30    7.60
   1 -11   3   30.20    5.80
   1 -11   3   27.10    6.00
  -2  11  -3   -2.20    2.10
  -2  11  -3    3.80    1.70
   2 -11   3    3.80    4.60
   2 -11   3    3.40    5.00
  -3  11  -3   31.60    3.80
  -3  11  -3   31.90    5.20
   3 -11   3   20.80    6.20
   3 -11   3   36.70    7.00
  11  10  -3    0.20    4.80
  11  10  -3   -3.70    3.80
 -11 -10   3   -1.70    4.00
 -11 -10   3    0.70    3.80
  10  10  -3   11.90    5.00
  10  10  -3   15.00    4.80
 -10 -10   3    3.30    3.40
 -10 -10   3   16.70    5.20
 -10 -10   3   14.70    5.10
   9  10  -3   24.30    5.50
   9  10  -3   15.90    4.80
   9  10  -3   17.40    5.10
  -9 -10   3   14.10    4.90
  -9 -10   3   11.50    3.60
  -9 -10   3   20.90    5.30
   8  10  -3   -0.10    3.60
   8  10  -3    6.10    4.40
   8  10  -3   -0.60    3.40
  -8 -10   3   -1.90    3.50
  -8 -10   3   -3.20    3.30
  -8 -10   3   -0.50    1.90
   7  10  -3   16.40    4.20
   7  10  -3   16.40    4.50
   7  10  -3   14.50    4.70
  -7 -10   3   11.30    4.10
  -7 -10   3   12.80    4.50
   6  10  -3   12.10    4.30
   6  10  -3   11.30    3.70
   6  10  -3   15.30    4.20
  -6 -10   3   16.50    4.20
  -6 -10   3   15.30    4.00
  -6 -10   3   14.70    4.70
   5  10  -3   63.69    6.00
   5  10  -3   74.29    7.40
   5  10  -3   55.69    6.30
  -5 -10   3   67.69    6.60
  -5 -10   3   76.19    7.90
  -5 -10   3   75.29    6.30
   4  10  -3  218.98   11.30
   4  10  -3  203.88   11.70
  -4 -10   3  210.58   10.90
  -4 -10   3  226.58   11.50
  -4 -10   3  220.98   11.70
  -4 -10   3  203.88   12.70
  -4 -10   3  236.38   11.10
   3  10  -3   24.40    4.00
   3  10  -3   28.40    4.40
   3  10  -3   39.80    8.20
   3  10  -3   29.00    4.80
  -3 -10   3   31.10    4.30
  -3 -10   3   18.20    3.20
  -3 -10   3   25.30    4.60
  -3 -10   3   32.60    5.80
   2  10  -3   66.99    6.50
   2  10  -3   59.49    5.10
   2  10  -3   77.79    5.80
   2  10  -3   54.29    3.60
   2  10  -3   60.69    5.40
  -2 -10   3   77.09    7.80
  -2 -10   3   66.09    6.50
  -2 -10   3   53.09    4.70
   1  10  -3   25.10    4.60
   1  10  -3   28.10    3.90
   1  10  -3   27.20    4.00
   1  10  -3   23.70    3.60
  -1 -10   3   22.60    4.60
  -1 -10   3   27.10    5.40
   0  10  -3   30.70    4.70
   0  10  -3   19.50    3.20
   0  10  -3   26.00    3.50
   0  10  -3   32.90    4.00
   0 -10   3   20.20    5.20
  -1  10  -3   58.49    4.40
  -1  10  -3   54.29    4.40
  -1  10  -3   53.19    4.60
  -1  10  -3   61.19    6.10
   1 -10   3   44.00    6.20
   1 -10   3   57.59    7.30
  -2  10  -3   40.40    5.30
  -2  10  -3   45.80    3.40
  -2  10  -3   42.60    4.00
  -2  10  -3   37.50    3.60
   2 -10   3   46.70    6.90
   2 -10   3   45.50    6.70
  -3  10  -3   26.90    3.40
  -3  10  -3   14.20    4.10
   3 -10   3   31.70    6.30
   3 -10   3   28.90    6.00
  -4  10  -3   50.39    5.10
  -4  10  -3   30.20    4.90
  -4  10  -3   35.80    4.90
   4 -10   3   39.20    7.40
   4 -10   3   27.10    7.40
  -5  10  -3   32.70    5.50
  -5  10  -3   16.50    4.30
   5 -10   3   34.00    7.30
   5 -10   3   30.10    7.20
  11   9  -3    4.20    2.70
  11   9  -3   11.50    4.30
  11   9  -3   15.50    5.40
 -11  -9   3   14.70    5.30
 -11  -9   3    4.20    4.20
  10   9  -3   11.30    4.50
  10   9  -3   11.10    2.50
  10   9  -3   12.00    4.80
 -10  -9   3   11.80    4.60
 -10  -9   3   17.90    5.20
 -10  -9   3    6.70    4.60
   9   9  -3   27.60    3.60
   9   9  -3   43.40    5.80
   9   9  -3   40.40    5.90
  -9  -9   3   35.80    5.10
  -9  -9   3   36.50    5.80
  -9  -9   3   38.50    5.80
   8   9  -3  138.39    6.50
   8   9  -3  155.18   10.30
   8   9  -3  157.38    9.60
   8   9  -3  164.98   10.40
  -8  -9   3  169.18   10.30
  -8  -9   3  158.18   10.40
  -8  -9   3  155.78    9.10
   7   9  -3  117.69    8.10
   7   9  -3  140.79   12.90
  -7  -9   3  114.59    8.50
  -7  -9   3  136.19    9.00
  -7  -9   3  119.99    7.40
   6   9  -3  459.45   21.00
   6   9  -3  495.15   21.70
   6   9  -3  499.05   21.80
  -6  -9   3  462.75   19.90
  -6  -9   3  473.45   21.50
  -6  -9   3  487.15   21.20
   5   9  -3   86.09    6.50
   5   9  -3   95.49    7.30
   5   9  -3   94.19    7.10
  -5  -9   3   96.09    6.90
  -5  -9   3   84.69    7.60
  -5  -9   3   89.09    5.00
  -5  -9   3   91.19    6.90
   4   9  -3   -1.20    2.40
   4   9  -3    2.40    2.90
   4   9  -3   -1.90    3.00
   4   9  -3    0.00    2.80
  -4  -9   3    1.90    3.60
  -4  -9   3   -1.10    2.50
  -4  -9   3    0.00    2.50
   3   9  -3  189.98   10.50
   3   9  -3  215.78   10.50
   3   9  -3  182.98   10.50
   3   9  -3  190.88    9.90
  -3  -9   3  230.68   12.10
  -3  -9   3  183.68    9.40
  -3  -9   3  193.98   10.10
  -3  -9   3  188.78   10.50
  -3  -9   3  200.38    9.60
   2   9  -3  191.78   10.60
   2   9  -3  211.28   10.50
   2   9  -3  219.58   10.60
   2   9  -3  201.28    9.00
   2   9  -3  222.28   11.10
  -2  -9   3  232.18   11.50
  -2  -9   3  221.88    9.30
  -2  -9   3  229.68   12.30
  -2  -9   3  212.88   10.30
  -2  -9   3  182.98    9.40
   1   9  -3   38.90    3.20
   1   9  -3   45.40    4.80
   1   9  -3   44.60    5.00
   1   9  -3   36.40    3.90
   1   9  -3   37.90    4.10
  -1  -9   3   34.10    5.50
  -1  -9   3   37.90    5.20
  -1  -9   3   37.20    3.70
   0   9  -3  722.93   28.30
   0   9  -3  663.03   28.10
   0   9  -3  721.23   29.30
   0   9  -3  681.63   28.50
   0  -9   3  722.83   30.50
   0  -9   3  708.13   29.90
  -1   9  -3   25.80    3.10
  -1   9  -3   36.00    4.10
  -1   9  -3   31.50    3.30
  -1   9  -3   33.00    4.40
   1  -9   3   38.90    5.80
   1  -9   3   30.00    5.80
   1  -9   3   35.00    5.50
  -2   9  -3  151.28    7.50
  -2   9  -3  132.29    8.50
  -2   9  -3  135.89    6.60
  -2   9  -3  145.19    7.10
  -2   9  -3  135.69    8.50
   2  -9   3  151.18   10.00
   2  -9   3  134.39    9.90
   2  -9   3  148.99   10.10
  -3   9  -3  117.19    5.00
  -3   9  -3  117.49    6.00
  -3   9  -3  116.19    7.60
  -3   9  -3  105.59    6.10
   3  -9   3  128.89   10.00
   3  -9   3  121.89    9.60
  -4   9  -3    0.20    1.20
  -4   9  -3   -0.60    1.40
  -4   9  -3   -3.40    2.90
   4  -9   3    2.60    4.40
   4  -9   3    3.00    4.90
  -5   9  -3   94.49    7.50
  -5   9  -3   94.29    5.60
   5  -9   3   98.99   10.40
   5  -9   3  111.39   10.10
  -6   9  -3   46.40    5.30
  -6   9  -3   50.79    5.80
   6  -9   3   58.19    9.10
   6  -9   3   56.09    8.10
  12   8  -3    3.40    3.60
  12   8  -3    0.90    3.50
  12   8  -3    0.60    4.20
  12   8  -3    1.70    4.50
 -12  -8   3   -3.70    4.10
 -12  -8   3   -2.30    4.20
 -12  -8   3   -3.80    4.00
  11   8  -3   21.60    3.90
  11   8  -3   18.50    5.00
  11   8  -3   23.60    5.10
 -11  -8   3   18.70    5.30
 -11  -8   3   24.50    5.60
 -11  -8   3   22.90    5.40
  10   8  -3   45.80    6.10
  10   8  -3   31.20    5.50
  10   8  -3   36.90    4.20
 -10  -8   3   42.10    6.30
 -10  -8   3   36.70    6.00
 -10  -8   3   41.30    6.20
   9   8  -3   14.40    2.80
   9   8  -3   15.50    4.00
  -9  -8   3   10.80    4.20
  -9  -8   3   17.00    4.30
  -9  -8   3   21.70    4.80
   8   8  -3   39.60    5.60
   8   8  -3   42.30    6.70
   8   8  -3   31.40    3.30
  -8  -8   3   28.40    4.50
  -8  -8   3   34.60    5.10
   7   8  -3  121.09    8.30
   7   8  -3  113.09    6.20
   7   8  -3  113.99    7.60
   7   8  -3  109.19    5.40
   7   8  -3  125.19    8.30
  -7  -8   3  121.69    8.30
  -7  -8   3  119.69    7.40
  -7  -8   3  119.99    8.00
   6   8  -3    5.70    3.30
   6   8  -3    7.10    3.20
   6   8  -3    6.20    2.80
   6   8  -3    4.70    0.80
  -6  -8   3    6.10    3.60
  -6  -8   3    7.80    3.20
  -6  -8   3    5.40    2.40
   5   8  -3  709.83   29.40
   5   8  -3  684.63   28.90
   5   8  -3  707.23   29.40
  -5  -8   3  691.43   29.20
  -5  -8   3  704.73   28.00
  -5  -8   3  730.33   29.10
   4   8  -3  277.47   13.10
   4   8  -3  291.37   13.60
   4   8  -3  278.47   13.50
  -4  -8   3  287.27   11.80
  -4  -8   3  299.07   13.20
  -4  -8   3  285.07   13.40
  -4  -8   3  260.97   13.00
   3   8  -3   -0.40    2.00
   3   8  -3   -0.90    2.60
   3   8  -3   -2.20    2.00
   3   8  -3   -1.00    2.10
  -3  -8   3   -0.50    3.00
  -3  -8   3   -3.80    2.00
  -3  -8   3   -3.80    2.00
  -3  -8   3   -1.70    1.90
   2   8  -3  116.49    7.00
   2   8  -3  113.39    7.00
   2   8  -3  119.79    6.80
   2   8  -3  106.49    6.40
   2   8  -3  111.69    5.20
  -2  -8   3  134.99    8.40
  -2  -8   3  113.29    7.40
  -2  -8   3  114.09    5.90
  -2  -8   3  113.49    6.00
  -2  -8   3  102.19    6.40
   1   8  -3  218.38   10.90
   1   8  -3  216.08    9.60
   1   8  -3  211.18   10.20
   1   8  -3  221.68   10.50
   1   8  -3  215.58   10.30
  -1  -8   3  228.28   11.50
  -1  -8   3  232.28   11.20
  -1  -8   3  223.68   10.10
   0   8  -3    0.00    1.70
   0   8  -3   -1.30    1.50
   0   8  -3    0.90    1.70
   0   8  -3   -1.80    2.40
   0   8  -3    0.70    2.00
   0   8  -3    5.10    2.10
   0   8  -3    0.90    1.70
   0  -8   3    0.90    2.90
   0  -8   3   -0.20    1.40
   0  -8   3    2.10    2.40
   0  -8   3    3.20    3.60
   0  -8   3    2.00    1.50
   0  -8   3   -0.90    2.70
  -1   8  -3  462.35   18.50
  -1   8  -3  446.96   19.50
  -1   8  -3  436.06   18.60
  -1   8  -3  455.05   18.40
   1  -8   3  467.65   20.70
   1  -8   3  437.66   17.60
   1  -8   3  469.45   20.80
   1  -8   3  474.35   20.70
   1  -8   3  430.26   17.60
  -2   8  -3    4.20    1.60
  -2   8  -3   -0.40    2.50
  -2   8  -3    2.90    1.70
  -2   8  -3    3.60    1.50
  -2   8  -3    3.80    1.70
   2  -8   3    2.00    3.40
   2  -8   3    4.60    3.40
   2  -8   3   -1.20    3.60
  -3   8  -3   53.79    3.70
  -3   8  -3   62.09    3.70
  -3   8  -3   57.19    4.70
  -3   8  -3   61.89    4.10
  -3   8  -3   58.49    3.20
  -3   8  -3   56.79    3.50
  -3   8  -3   61.49    5.40
   3  -8   3   56.39    6.80
   3  -8   3   65.59    7.50
   3  -8   3   62.79    6.90
  -4   8  -3  230.58   10.60
  -4   8  -3  230.68   10.70
  -4   8  -3  223.18   10.00
  -4   8  -3  237.58   11.80
  -4   8  -3  238.18    9.90
   4  -8   3  242.88   13.80
   4  -8   3  250.27   14.30
   4  -8   3  255.17   13.80
  -5   8  -3   77.79    6.60
  -5   8  -3   82.99    6.30
  -5   8  -3   79.69    3.90
  -5   8  -3   69.59    4.20
   5  -8   3   99.39    8.70
   5  -8   3  100.79    9.80
  -6   8  -3    8.30    3.40
  -6   8  -3    4.60    4.00
  -6   8  -3    8.60    2.90
   6  -8   3   14.40    5.50
   6  -8   3   12.80    6.00
  -7   8  -3   12.50    3.40
  -7   8  -3   14.30    3.70
  -7   8  -3   21.50    4.40
   7  -8   3   18.70    7.00
  12   7  -3   17.80    4.60
  12   7  -3   24.70    5.30
  12   7  -3   12.30    4.40
  12   7  -3   10.80    4.80
 -12  -7   3   17.80    5.80
 -12  -7   3   16.50    5.40
  11   7  -3   14.10    4.80
  11   7  -3   19.20    4.60
  11   7  -3   15.40    4.40
  11   7  -3    8.50    4.10
  11   7  -3   14.80    4.00
 -11  -7   3    7.00    4.70
 -11  -7   3   10.90    4.40
 -11  -7   3   12.00    4.60
  10   7  -3    2.60    3.30
  10   7  -3    4.40    2.80
  10   7  -3    0.40    3.60
 -10  -7   3    7.20    3.90
 -10  -7   3   -4.00    3.40
 -10  -7   3   -0.70    3.70
   9   7  -3   88.99    7.40
   9   7  -3   78.09    5.70
  -9  -7   3   88.29    7.30
  -9  -7   3   71.79    7.00
   8   7  -3   51.39    5.50
   8   7  -3   53.39    4.20
   8   7  -3   59.69    6.30
  -8  -7   3   58.89    6.30
  -8  -7   3   62.09    5.80
  -8  -7   3   55.39    6.10
   7   7  -3    8.00    3.40
   7   7  -3    5.50    1.30
   7   7  -3   -2.20    2.70
   7   7  -3    4.40    3.00
  -7  -7   3    4.40    3.20
  -7  -7   3    1.70    3.10
  -7  -7   3    4.10    2.80
   6   7  -3  342.17   15.50
   6   7  -3  331.27   15.30
   6   7  -3  331.47   13.20
   6   7  -3  287.27   13.90
   6   7  -3  330.67   15.00
  -6  -7   3  341.77   14.80
  -6  -7   3  335.97   15.50
  -6  -7   3  345.97   15.60
   5   7  -3  573.34   23.60
   5   7  -3  571.44   24.00
   5   7  -3  518.25   21.00
   5   7  -3  562.14   23.30
   5   7  -3  574.64   23.70
  -5  -7   3  566.74   23.50
  -5  -7   3  581.44   23.70
  -5  -7   3  550.84   22.70
  -5  -7   3  533.05   24.00
   4   7  -3   82.19    5.90
   4   7  -3   82.39    5.90
   4   7  -3   76.79    5.80
   4   7  -3   81.99    5.50
  -4  -7   3   87.39    5.90
  -4  -7   3   83.39    5.80
  -4  -7   3   79.99    4.80
   3   7  -3  116.49    7.10
   3   7  -3  119.89    7.00
   3   7  -3  129.89    7.40
   3   7  -3  135.39    6.90
   3   7  -3  121.29    6.90
  -3  -7   3  111.99    7.20
  -3  -7   3  129.29    5.80
  -3  -7   3  120.49    6.90
  -3  -7   3  153.38    8.10
  -3  -7   3  112.59    6.60
  -3  -7   3  124.49    6.70
   2   7  -3    0.10    1.80
   2   7  -3   -0.20    1.80
   2   7  -3    1.80    0.80
   2   7  -3   -0.70    1.60
   2   7  -3    1.20    1.90
   2   7  -3    0.00    2.10
  -2  -7   3    0.70    1.40
  -2  -7   3    1.30    2.20
  -2  -7   3    0.20    1.80
  -2  -7   3    4.20    3.00
  -2  -7   3    1.50    1.70
  -2  -7   3    3.60    1.90
   1   7  -3  642.84   24.00
   1   7  -3  593.34   24.20
   1   7  -3  617.54   23.80
   1   7  -3  579.94   24.10
  -1  -7   3  618.14   24.90
  -1  -7   3  561.64   23.70
  -1  -7   3  568.44   22.90
  -1  -7   3  586.34   22.90
  -1  -7   3  568.54   23.60
  -1  -7   3  562.94   24.50
   0   7  -3  418.36   17.20
   0   7  -3  397.36   17.30
   0   7  -3  411.36   17.50
   0   7  -3  412.66   17.20
   0  -7   3  406.36   18.60
   0  -7   3  477.45   19.00
   0  -7   3  409.06   18.60
   0  -7   3  392.56   17.90
   0  -7   3  438.36   18.40
   0  -7   3  426.26   19.00
  -1   7  -3   -2.30    1.60
  -1   7  -3    0.80    1.40
  -1   7  -3    1.00    2.40
  -1   7  -3    1.10    1.50
  -1   7  -3   -1.60    1.20
  -1   7  -3    0.40    1.40
  -1   7  -3    0.10    0.70
   1  -7   3   -0.20    0.90
   1  -7   3   -0.20    1.00
   1  -7   3   -0.50    2.70
   1  -7   3    0.30    3.30
   1  -7   3    0.60    2.70
  -2   7  -3  108.09    5.40
  -2   7  -3  102.39    6.10
  -2   7  -3  109.59    5.50
  -2   7  -3  108.29    5.30
  -2   7  -3  111.29    5.20
  -2   7  -3  113.39    5.60
  -2   7  -3  109.49    5.30
   2  -7   3  120.19    8.10
   2  -7   3  124.89    8.10
   2  -7   3  113.79    8.40
  -3   7  -3   39.90    2.80
  -3   7  -3   41.50    3.30
  -3   7  -3   41.80    3.60
  -3   7  -3   44.40    4.30
  -3   7  -3   42.70    2.70
  -3   7  -3   46.70    4.60
  -3   7  -3   42.50    3.10
   3  -7   3   47.90    5.90
   3  -7   3   46.80    5.70
   3  -7   3   61.49    6.80
  -4   7  -3   66.59    3.80
  -4   7  -3   65.29    3.60
  -4   7  -3   68.99    5.40
  -4   7  -3   70.79    4.80
  -4   7  -3   77.79    5.40
   4  -7   3   71.69    7.40
   4  -7   3   75.79    7.30
   4  -7   3   80.69    8.10
   4  -7   3   79.79    7.30
  -5   7  -3   88.19    4.30
  -5   7  -3   88.09    4.10
  -5   7  -3   86.69    6.60
  -5   7  -3   91.79    6.00
  -5   7  -3   84.99    6.30
   5  -7   3  105.29    8.60
   5  -7   3   96.59    8.10
   5  -7   3   98.89    9.00
  -6   7  -3  100.49    6.70
  -6   7  -3   90.09    4.00
  -6   7  -3   92.59    6.90
  -6   7  -3  112.59    7.40
  -6   7  -3   86.39    4.10
   6  -7   3  114.99    9.00
   6  -7   3  129.99   10.90
   6  -7   3  110.19    9.40
  -7   7  -3   36.40    5.00
  -7   7  -3   22.90    4.40
  -7   7  -3   39.10    4.70
   7  -7   3   47.30    7.60
   7  -7   3   46.60    7.00
   7  -7   3   41.10    7.90
  -8   7  -3   52.19    5.50
  -8   7  -3   45.50    6.40
   8  -7   3   69.59    9.90
  12   6  -3    0.20    3.70
  12   6  -3   10.90    4.50
  12   6  -3    4.20    4.50
  12   6  -3   -2.50    3.30
 -12  -6   3    2.30    4.80
 -12  -6   3   -0.40    4.40
 -12  -6   3    1.00    3.80
  11   6  -3  117.39    9.00
  11   6  -3  117.89    8.70
  11   6  -3  111.89    9.00
  11   6  -3  111.19   12.40
  11   6  -3  111.09    8.10
 -11  -6   3  125.59    9.70
 -11  -6   3  108.49    9.70
 -11  -6   3  121.99    9.50
  10   6  -3   87.59    7.00
  10   6  -3   95.09    7.50
  10   6  -3   76.69    7.30
  10   6  -3   87.89    7.00
 -10  -6   3   93.69    8.80
 -10  -6   3   95.49    8.00
 -10  -6   3   85.89    7.70
   9   6  -3    6.90    3.60
   9   6  -3    5.50    3.50
   9   6  -3    4.10    2.60
  -9  -6   3    8.60    3.70
  -9  -6   3    7.60    3.50
  -9  -6   3    6.30    3.80
   8   6  -3    3.10    3.10
   8   6  -3    2.90    3.10
   8   6  -3    3.30    2.10
  -8  -6   3    2.60    3.00
  -8  -6   3    1.90    3.10
  -8  -6   3    3.50    3.10
   7   6  -3  104.89    5.60
   7   6  -3  103.29    7.00
   7   6  -3   97.19    6.50
   7   6  -3   92.39    4.70
  -7  -6   3  104.39    7.00
  -7  -6   3  103.69    7.20
  -7  -6   3  104.99    7.10
   6   6  -3   17.90    2.00
   6   6  -3   15.90    3.10
   6   6  -3   11.30    3.00
   6   6  -3   13.50    1.90
   6   6  -3   21.10    3.70
  -6  -6   3   15.90    3.30
  -6  -6   3   19.90    3.30
  -6  -6   3   21.40    3.70
   5   6  -3  778.02   30.30
   5   6  -3  732.43   30.10
   5   6  -3  735.43   28.30
   5   6  -3  751.92   29.90
   5   6  -3  734.53   30.50
   5   6  -3  688.93   30.00
  -5  -6   3  757.62   29.80
  -5  -6   3  739.53   30.20
  -5  -6   3  752.92   30.10
  -5  -6   3  750.82   31.50
   4   6  -3  266.17   12.50
   4   6  -3  278.97   12.40
   4   6  -3  238.38   12.10
   4   6  -3  255.67   11.80
   4   6  -3  261.07   12.20
   4   6  -3  309.27   12.30
  -4  -6   3  267.77   12.40
  -4  -6   3  249.48   12.20
  -4  -6   3  265.77   12.50
  -4  -6   3  284.27   12.30
  -4  -6   3  267.57   11.70
   3   6  -3   74.29    5.00
   3   6  -3   69.09    5.00
   3   6  -3   77.39    5.40
   3   6  -3   77.89    5.30
   3   6  -3   96.99    5.30
  -3  -6   3   70.79    4.70
  -3  -6   3   78.09    5.20
  -3  -6   3   81.99    5.20
  -3  -6   3   81.29    5.10
  -3  -6   3   78.89    5.40
  -3  -6   3   87.29    5.60
  -3  -6   3   78.49    4.30
   2   6  -3  202.38    9.70
   2   6  -3  223.08   10.00
   2   6  -3  201.68    9.40
   2   6  -3  207.58    9.60
   2   6  -3  212.38    9.80
  -2  -6   3  214.18    9.50
  -2  -6   3  206.68    9.40
  -2  -6   3  204.68    9.60
  -2  -6   3  218.98   10.50
  -2  -6   3  206.18    8.70
  -2  -6   3  210.08   10.00
   1   6  -3   57.79    2.70
   1   6  -3   71.19    4.20
   1   6  -3   67.79    4.20
   1   6  -3   60.99    3.70
   1   6  -3   66.29    4.30
   1   6  -3   55.89    3.90
   1   6  -3   56.29    4.30
   1   6  -3   59.89    3.20
  -1  -6   3   61.59    4.40
  -1  -6   3   58.59    3.90
  -1  -6   3   59.29    4.80
  -1  -6   3   58.49    4.80
  -1  -6   3   59.59    3.90
  -1  -6   3   59.29    3.60
  -1  -6   3   56.59    3.50
   0   6  -3   35.10    3.00
   0   6  -3   27.70    2.40
   0   6  -3   29.20    3.00
   0   6  -3   26.90    1.70
   0   6  -3   25.00    2.60
   0   6  -3   29.00    2.80
   0   6  -3   31.70    2.90
   0   6  -3   23.70    3.00
   0  -6   3   27.10    3.20
   0  -6   3   24.90    2.50
   0  -6   3   24.00    2.30
   0  -6   3   27.70    3.70
   0  -6   3   28.00    3.80
   0  -6   3   27.20    3.80
  -1   6  -3  116.79    6.20
  -1   6  -3  132.09    6.20
  -1   6  -3  114.09    5.40
  -1   6  -3  126.59    6.10
  -1   6  -3  124.19    6.30
  -1   6  -3  120.89    6.50
  -1   6  -3  126.99    5.80
  -1   6  -3  126.49    5.90
  -1   6  -3  118.29    5.90
   1  -6   3  121.39    7.40
   1  -6   3  114.09    5.40
   1  -6   3  117.19    6.40
   1  -6   3  132.49    7.70
   1  -6   3  107.99    5.40
   1  -6   3  130.39    7.50
  -2   6  -3  206.88    8.70
  -2   6  -3  206.68    8.60
  -2   6  -3  200.68    8.80
  -2   6  -3  190.38    9.50
  -2   6  -3  194.98    8.80
  -2   6  -3  207.48    9.00
  -2   6  -3  212.38    9.40
   2  -6   3  213.68   10.90
   2  -6   3  202.68   10.60
   2  -6   3  203.08   10.10
   2  -6   3  213.38   11.00
  -3   6  -3  283.57   12.50
  -3   6  -3  279.67   11.50
  -3   6  -3  273.97   11.20
  -3   6  -3  291.07   12.40
  -3   6  -3  275.67   11.30
   3  -6   3  288.37   13.90
   3  -6   3  291.37   14.30
   3  -6   3  278.97   13.50
   3  -6   3  267.47   13.60
  -4   6  -3  272.97   11.30
  -4   6  -3  294.87   12.80
  -4   6  -3  283.17   13.20
  -4   6  -3  281.77   12.70
  -4   6  -3  273.17   12.70
   4  -6   3  290.37   14.20
   4  -6   3  295.17   14.40
   4  -6   3  288.97   14.30
   4  -6   3  295.87   16.30
  -5   6  -3   36.00    4.20
  -5   6  -3   32.60    2.20
  -5   6  -3   31.20    3.80
  -5   6  -3   37.10    4.70
  -5   6  -3   31.10    4.30
  -5   6  -3   35.40    2.00
   5  -6   3   37.20    5.50
   5  -6   3   35.30    5.40
   5  -6   3   30.40    5.20
   5  -6   3   36.50    6.00
  -6   6  -3    2.00    2.60
  -6   6  -3    1.70    2.60
  -6   6  -3    2.10    2.70
  -6   6  -3    0.80    0.90
  -6   6  -3    1.50    0.70
   6  -6   3   -4.00    3.50
   6  -6   3    0.00    3.70
   6  -6   3    0.70    3.00
   6  -6   3   -0.80    4.10
  -7   6  -3    5.30    0.90
  -7   6  -3    5.20    2.80
  -7   6  -3    3.60    2.90
  -7   6  -3    5.80    0.90
  -7   6  -3    5.70    3.00
   7  -6   3    8.60    5.50
   7  -6   3    7.30    5.00
   7  -6   3    5.50    3.70
  -8   6  -3   12.10    3.90
  -8   6  -3   14.40    3.90
  -8   6  -3   14.60    3.40
   8  -6   3   21.40    6.50
   8  -6   3   15.00    6.70
   8  -6   3   21.60    5.10
  -9   6  -3   20.10    3.90
  -9   6  -3   21.50    4.00
  -9   6  -3   13.30    4.60
   9  -6   3   27.20    5.90
   9  -6   3   29.90    7.50
  12   5  -3   50.89    7.00
  12   5  -3   91.49   10.70
  12   5  -3   58.49    7.00
 -12  -5   3   40.00    6.30
 -12  -5   3   52.59    6.60
 -12  -5   3   52.69    7.50
  11   5  -3   95.09    7.40
  11   5  -3  105.19    8.00
  11   5  -3   98.79    8.00
  11   5  -3   88.49    8.30
  11   5  -3  102.29    7.00
 -11  -5   3   98.69    9.00
 -11  -5   3   94.29    8.30
 -11  -5   3  104.59    8.60
  10   5  -3    9.20    3.40
  10   5  -3    4.50    3.30
  10   5  -3    2.40    3.30
  10   5  -3    3.70    3.00
  10   5  -3    5.10    3.00
 -10  -5   3    8.60    3.80
 -10  -5   3    5.20    3.40
 -10  -5   3    3.70    6.30
   9   5  -3  132.59    8.20
   9   5  -3  135.59    8.00
   9   5  -3  136.19    8.30
   9   5  -3  131.29    8.00
   9   5  -3  119.19    8.30
  -9  -5   3  135.39    8.90
  -9  -5   3  125.49    9.00
  -9  -5   3  115.99    8.30
   8   5  -3  158.38    8.30
   8   5  -3  152.78    8.20
   8   5  -3  139.69    8.50
  -8  -5   3  147.89    9.00
  -8  -5   3  136.39    9.00
  -8  -5   3  141.79    8.70
   7   5  -3  123.99    7.30
   7   5  -3  128.29    7.30
   7   5  -3  131.99    6.90
   7   5  -3  137.29    7.90
  -7  -5   3  135.39    7.90
  -7  -5   3  129.89    7.90
  -7  -5   3  133.79    8.10
   6   5  -3  740.33   32.00
   6   5  -3  783.82   31.90
   6   5  -3  812.52   32.20
   6   5  -3  793.02   31.80
   6   5  -3  798.62   32.50
   6   5  -3  842.62   32.40
   6   5  -3  741.63   30.70
  -6  -5   3  822.62   32.40
  -6  -5   3  827.82   32.30
  -6  -5   3  813.02   32.40
   5   5  -3   10.20    2.50
   5   5  -3    8.50    1.60
   5   5  -3    8.20    2.50
   5   5  -3   12.10    3.30
   5   5  -3   10.70    2.50
   5   5  -3   11.20    1.50
   5   5  -3   11.10    2.60
  -5  -5   3   10.00    2.60
  -5  -5   3   10.00    2.60
  -5  -5   3    8.50    2.30
  -5  -5   3   12.50    2.60
  -5  -5   3   12.70    2.60
  -5  -5   3   11.30    2.80
   4   5  -3  580.04   23.50
   4   5  -3  593.94   23.70
   4   5  -3  575.94   24.00
   4   5  -3  574.94   21.70
   4   5  -3  532.75   23.30
  -4  -5   3  568.34   23.50
  -4  -5   3  578.04   24.20
  -4  -5   3  591.94   23.20
  -4  -5   3  592.04   23.60
  -4  -5   3  570.04   23.60
  -4  -5   3  547.55   23.20
   3   5  -3  279.97   13.40
   3   5  -3  312.87   13.00
   3   5  -3  338.57   14.00
   3   5  -3  325.07   13.70
   3   5  -3  305.77   13.70
   3   5  -3  363.66   13.60
  -3  -5   3  316.67   13.70
  -3  -5   3  333.87   13.80
  -3  -5   3  323.87   13.60
  -3  -5   3  295.77   13.80
  -3  -5   3  303.47   13.50
  -3  -5   3  313.57   13.20
   2   5  -3   24.70    2.70
   2   5  -3   21.50    2.60
   2   5  -3   33.40    3.30
   2   5  -3   20.20    2.60
   2   5  -3   27.70    2.80
   2   5  -3   18.80    1.80
   2   5  -3   21.20    2.70
  -2  -5   3   19.00    2.40
  -2  -5   3   25.30    2.30
  -2  -5   3   20.40    2.90
  -2  -5   3   22.30    2.90
  -2  -5   3   20.60    2.60
  -2  -5   3   18.50    2.40
   1   5  -3 1234.48   42.00
   1   5  -3 1102.79   42.00
   1   5  -3 1082.79   41.60
   1   5  -3 1055.99   41.90
   1   5  -3 1067.99   41.10
  -1  -5   3 1082.39   42.50
  -1  -5   3 1069.09   41.50
  -1  -5   3 1064.19   41.50
  -1  -5   3 1054.89   41.80
  -1  -5   3 1079.29   42.20
  -1  -5   3 1024.80   41.70
   0   5  -3 2000.90   75.09
   0   5  -3 1944.91   74.99
   0   5  -3 1993.80   74.59
   0   5  -3 2171.58   75.09
   0   5  -3 1965.80   75.39
   0   5  -3 2030.40   75.29
   0   5  -3 1975.00   74.89
   0  -5   3 2023.60   76.19
   0  -5   3 1946.91   74.39
   0  -5   3 1985.40   75.99
   0  -5   3 1941.71   75.49
   0  -5   3 1944.71   74.39
   0  -5   3 1916.01   74.99
   0  -5   3 1918.31   74.99
  -1   5  -3   45.70    2.80
  -1   5  -3   42.40    3.00
  -1   5  -3   43.60    3.30
  -1   5  -3   45.30    2.90
  -1   5  -3   39.80    2.80
  -1   5  -3   46.20    2.90
  -1   5  -3   48.00    3.20
  -1   5  -3   48.80    3.30
  -1   5  -3   47.20    3.00
   1  -5   3   48.20    4.50
   1  -5   3   41.30    3.20
   1  -5   3   48.00    4.10
   1  -5   3   41.50    2.60
   1  -5   3   42.20    3.30
   1  -5   3   43.40    4.10
  -2   5  -3 1026.30   40.00
  -2   5  -3 1083.39   41.30
  -2   5  -3 1119.39   41.20
  -2   5  -3 1070.39   40.20
  -2   5  -3 1047.90   40.00
  -2   5  -3 1011.40   40.60
  -2   5  -3 1079.69   40.80
  -2   5  -3 1026.30   40.70
   2  -5   3 1036.10   41.80
   2  -5   3 1042.80   41.70
   2  -5   3 1003.30   41.30
   2  -5   3 1087.09   42.20
  -3   5  -3   23.10    2.70
  -3   5  -3   19.90    2.70
  -3   5  -3   17.90    1.60
[truncated: 980,948 more chars]
